# Supplementary material for: Novel and known signals of selection for fat deposition in domestic sheep breeds from Africa and Eurasia
Source: PLoS One. 2019 Jun 14;14(6):e0209632. doi: 10.1371/journal.pone.0209632 (PMC6568386; doi:10.1371/journal.pone.0209632)
Supplement: S1 Table — a) Ethiopian fat-tail breeds (eleven breeds) contrasted with two thin-tail breeds from Sudan (Hammari and Kabashi); b) Ethiopian long fat-tail breeds (six breeds) contrasted with two thin-tail breeds from Sudan; c) Arabian Peninsula fat-tail breeds (Naimi, Najdi, Omani and Huri) contrasted with two thin-tail breeds from Sudan; d) Barbaresca fat-tail breed contrasted with two Italian thin-tail breeds (Sardinian and Comisana); e) Laticauda fat-tail breed contrasted with two Italian thin-tail breeds; f) Libyan Barbary fat-tail breed contrasted with the Sidaoun thin-tail breed. (XLS) [file pone.0209632.s001.xls]

## Sheet: Table S1_a
SNP	CHROMOSOME	POSITION (bp)	Rsb	-log10(p-value) [unilateral]
rs408322451	1	25767220	3.68576	3.94305
rs409559590	1	119726228	3.43475	3.52791
rs406585511	1	129576794	3.39219	3.46007
rs430253415	1	131656696	3.37783	3.43735
rs409011803	1	131686819	3.84679	4.22302
rs398688354	1	131722788	3.44273	3.54069
rs409955334	1	131731824	4.16895	4.81531
rs421351478	1	131781931	3.22479	3.20043
rs412586475	1	131908893	3.87948	4.28117
rs412267076	1	133004993	4.11543	4.71392
rs419830452	1	133023915	4.37901	5.22468
rs416673483	1	158026202	3.42924	3.51907
rs425345416	1	158060624	3.87446	4.27221
rs424006138	1	158100289	3.85109	4.23065
rs408704001	1	158475327	3.46111	3.57028
rs398812845	1	158536583	3.61426	3.82216
rs421223877	1	220468468	3.28826	3.29753
rs426612432	1	238092199	4.06051	4.61114
rs399098136	1	249191465	3.27221	3.27282
rs415162009	2	123569570	3.22921	3.20715
rs429764135	3	89606925	3.68069	3.93441
rs419358934	3	89662512	3.52812	3.67931
rs430243701	3	89669007	3.34213	3.38122
rs400511682	3	89906327	3.44776	3.54878
rs414765349	3	110118621	4.44715	5.36143
rs159821415	3	110235730	3.43853	3.53396
rs412053376	3	139826087	3.25238	3.24245
rs430497674	3	141896930	3.23242	3.21202
rs402451643	5	46925830	3.41994	3.50421
rs403189936	5	48226104	3.43539	3.52893
rs419125709	5	48318615	3.73127	4.02109
rs402551898	5	48515673	3.41481	3.49603
rs425524211	5	48526532	3.41481	3.49603
rs409068390	6	55697868	3.73474	4.02708
rs420959896	6	55710985	3.60023	3.7987
rs410474285	6	55794685	3.29485	3.30771
rs424123997	6	75842854	3.34866	3.39146
rs429410120	6	76539791	3.43104	3.52196
rs426369510	6	80325742	3.36368	3.41504
rs402497428	6	80467354	3.41629	3.49839
rs417758476	6	80516832	3.32005	3.34678
rs429278138	6	80531786	3.78859	4.12061
rs410816955	7	89010433	3.38048	3.44153
rs400197393	7	89028728	3.63115	3.85054
rs402806403	8	71202686	3.24942	3.23791
rs418776757	9	21470729	3.23471	3.21551
rs400923278	10	41232595	4.22409	4.92099
rs412232943	10	41256937	4.7195	5.92733
rs398372675	10	41404499	4.56529	5.60311
rs404495195	10	41788680	4.1529	4.78478
rs417084295	10	41998194	3.58603	3.77501
rs401166042	10	42097155	4.58341	5.64068
rs408144824	10	42126389	4.58341	5.64068
rs398292986	10	42225949	3.30093	3.31711
rs413681936	10	42263285	3.60303	3.80337
rs426243569	10	42468525	3.25822	3.25137
rs424394550	10	44471696	4.91651	6.35606
rs402973519	10	44495377	4.04048	4.57397
rs418175297	10	44521136	4.89629	6.31131
rs415010752	10	44626722	6.54709	10.5326
rs403822111	10	44684395	4.60451	5.68463
rs415397550	10	44718310	3.67645	3.92719
rs430810122	10	44736847	3.67645	3.92719
rs409112028	10	44800791	3.26779	3.26603
rs430341247	10	44909851	3.55455	3.72282
rs420508797	10	44940612	4.09765	4.6805
rs428041536	10	45063369	3.80935	4.15698
rs419854332	10	69943607	4.19294	4.86112
rs398615133	10	69992322	3.99861	4.49678
rs423812490	11	3494347	3.23141	3.21049
rs418301993	11	3528049	4.27447	5.01866
rs161050440	11	28470933	3.32537	3.35507
rs430037445	13	21348013	4.38315	5.23294
rs398312437	14	1194868	3.93782	4.38603
rs403501787	15	50276629	3.63656	3.85964
rs424967888	16	1031365	3.22992	3.20822
rs403831123	16	25045357	3.63827	3.86253
rs415031403	16	25066576	4.03322	4.56054
rs430818162	16	25116544	3.78087	4.10712
rs399588879	17	34554116	4.70067	5.88722
rs415826087	17	39303387	3.48741	3.61286
rs407440592	17	61516374	4.18133	4.83892
rs414530855	17	61535722	3.8123	4.16217
rs408765569	17	61631272	4.4501	5.36739
rs398858475	18	1895285	4.46766	5.40297
rs429355414	18	1936303	3.68304	3.93842
rs400131718	18	1980832	4.03651	4.56661
rs416795428	18	2041987	4.19589	4.86678
rs422118299	18	2049738	3.77624	4.09905
rs421231000	18	2069795	3.79211	4.12677
rs414524130	18	2129462	3.33366	3.36799
rs428306929	18	44478944	3.27544	3.27779
rs419602334	18	44699159	3.29366	3.30586
rs417500825	19	46539981	3.60404	3.80507
rs409450577	19	51662235	3.94921	4.40667
rs161277541	19	51696135	4.51831	5.5063
rs399617176	19	51720614	3.26246	3.25786
rs410542344	21	19136485	3.40198	3.47561
rs402674375	25	42558343	3.27067	3.27046

## Sheet: Table S1_b
SNP	CHROMOSOME	POSITION (bp)	Rsb	-log10(p-value) [unilateral]
rs408322451	1	25767220	4.07075	4.63021
rs407213163	1	55472723	3.6656	3.90876
rs429704869	1	55584017	3.68245	3.93741
rs408203732	1	55621323	3.48212	3.60427
rs419830688	1	55726549	3.74351	4.04223
rs398270138	1	55765114	4.61161	5.69945
rs419830452	1	133023915	3.86184	4.24973
rs416852048	1	190485494	3.35405	3.3999
rs426612432	1	238092199	3.23854	3.22133
rs417344253	2	72754603	3.41692	3.49939
rs417204892	2	115859630	3.55235	3.71918
rs404255898	2	121231353	3.84097	4.21271
rs402224636	2	121646864	3.22554	3.20158
rs420693137	2	147835859	3.4385	3.53391
rs409012228	2	176100511	3.85613	4.23959
rs429331230	3	44408381	3.22837	3.20586
rs399723394	3	137557292	3.66468	3.9072
rs428061010	3	137567905	3.30849	3.32882
rs412053376	3	139826087	3.35485	3.40117
rs401293720	3	142322497	3.26236	3.25771
rs423736358	3	142389405	3.34541	3.38636
rs402472896	3	142412529	3.9712	4.44666
rs418178732	3	142443170	3.30571	3.32452
rs406527878	3	172179599	3.37186	3.42793
rs414479472	4	32008601	3.39491	3.46439
rs402451643	5	46925830	3.72549	4.01113
rs420036047	5	47485996	3.92928	4.37059
rs412508242	5	47934476	4.21737	4.90805
rs423668056	5	47980503	4.40384	5.2743
rs403650377	5	48150595	3.30093	3.31712
rs160085654	5	48194880	3.3438	3.38384
rs403189936	5	48226104	4.13017	4.74172
rs428517620	5	48278057	4.28977	5.04852
rs419125709	5	48318615	4.44163	5.35027
rs402419875	5	48468757	4.0348	4.56344
rs402551898	5	48515673	4.23329	4.93874
rs425524211	5	48526532	4.23329	4.93874
rs416524111	5	48667747	3.24791	3.23562
rs426782533	5	48716002	3.2866	3.29498
rs405307871	5	48762985	3.61943	3.83083
rs401612197	5	49273852	3.28751	3.29637
rs412405977	6	34676685	3.46409	3.57509
rs409068390	6	55697868	3.90704	4.33052
rs420959896	6	55710985	3.74575	4.04611
rs406199225	8	14508192	3.39023	3.45697
rs417477747	8	14531112	3.94846	4.4053
rs422064076	8	67684565	3.26137	3.25619
rs430610917	9	9510152	3.27316	3.27428
rs421492362	9	9573644	4.81861	6.14098
rs400207958	9	10199873	3.24294	3.22804
rs414336016	9	12235111	3.78989	4.12288
rs400157573	9	12314781	4.04533	4.58295
rs400973885	9	55845139	3.24345	3.22881
rs421323833	9	85918311	3.27655	3.2795
rs407126419	10	6885415	3.34974	3.39315
rs415955203	10	41196220	3.78963	4.12242
rs400923278	10	41232595	5.03079	6.6122
rs412232943	10	41256937	4.50193	5.47276
rs423940696	10	41338827	4.0865	4.65962
rs398372675	10	41404499	4.50961	5.48847
rs413508066	10	41465682	3.49379	3.62322
rs414876607	10	41545097	3.33146	3.36455
rs426064327	10	41592830	3.33146	3.36455
rs404495195	10	41788680	3.72509	4.01044
rs417084295	10	41998194	4.52433	5.51866
rs401166042	10	42097155	4.34061	5.14847
rs408144824	10	42126389	4.34061	5.14847
rs419293594	10	42194236	3.61264	3.81946
rs398292986	10	42225949	3.82249	4.18009
rs413681936	10	42263285	3.83649	4.2048
rs424394550	10	44471696	3.74798	4.04997
rs402973519	10	44495377	3.46512	3.57676
rs418175297	10	44521136	3.4989	3.63155
rs415010752	10	44626722	5.42297	7.533
rs430341247	10	44909851	3.6987	3.96516
rs420508797	10	44940612	4.10633	4.69682
rs428041536	10	45063369	4.47097	5.40969
rs411512260	10	45155143	4.17321	4.82342
rs419026673	10	45235174	3.93672	4.38403
rs424050697	10	45416672	3.56589	3.74158
rs421479019	11	30204565	3.57813	3.76188
rs430037445	13	21348013	3.58637	3.77558
rs408746682	13	38850405	3.2301	3.2085
rs398312437	14	1194868	3.50374	3.63943
rs426195453	14	3767970	3.38895	3.45494
rs429909597	15	69293383	3.64542	3.87459
rs411160406	16	26954514	3.23188	3.2112
rs421811985	17	30591986	3.95799	4.42261
rs408765569	17	61631272	3.90537	4.32753
rs400131718	18	1980832	3.7923	4.12709
rs416795428	18	2041987	4.43903	5.34504
rs422118299	18	2049738	3.28134	3.28687
rs421231000	18	2069795	3.67382	3.92273
rs428659259	18	2201100	3.46237	3.57232
rs417765776	18	19988548	3.60463	3.80605
rs421591259	19	33459809	3.45584	3.56179
rs399990482	19	33492361	3.58136	3.76724
rs411151042	19	33517460	3.8672	4.25927
rs412624302	19	33651821	3.66502	3.90777
rs402277779	19	33694943	3.58351	3.77082
rs413927733	19	33704602	3.58351	3.77082
rs400665720	19	47861309	3.32741	3.35825
rs409450577	19	51662235	3.88751	4.29551
rs161277541	19	51696135	4.48769	5.44369
rs399617176	19	51720614	3.36057	3.41015
rs415380813	21	36454000	3.5837	3.77114

## Sheet: Table S1_c
SNP	CHROMOSOME	POSITION (bp)	Rsb	-log10(p-value) [unilateral]
rs410311853	1	93233647	3.30222	3.31911
rs419000510	1	94660983	3.78082	4.10704
rs412267076	1	133004993	4.37894	5.22455
rs400799027	1	189601434	3.34952	3.39281
rs426612432	1	238092199	3.3314	3.36447
rs419363424	2	43683328	3.66781	3.91251
rs399226437	2	71824593	3.25575	3.2476
rs408281743	2	72790296	3.68147	3.93574
rs419520916	2	72800345	4.80883	6.11972
rs430713916	2	72820990	3.40514	3.48064
rs416443080	2	120207357	3.32528	3.35493
rs409012228	2	176100511	4.38872	5.24406
rs403591981	3	47360963	3.62622	3.84225
rs430198656	3	47465940	3.44012	3.53651
rs404295251	3	47540294	3.67696	3.92807
rs409563061	3	47754139	3.38468	3.44818
rs400991403	3	67542715	3.52215	3.66952
rs429418230	3	104333496	3.30563	3.3244
rs415092318	3	104347803	4.0489	4.58957
rs405284181	3	104399487	3.29254	3.30413
rs415057820	3	104543743	3.45875	3.56647
rs398527404	3	105210346	3.59711	3.79348
rs412053376	3	139826087	3.33737	3.37378
rs408477617	3	166343845	3.28913	3.29887
rs406209517	4	19783340	3.31455	3.33824
rs403537420	4	49014692	3.5905	3.78245
rs425283771	5	19721833	3.55972	3.73137
rs419232121	5	20578571	3.31636	3.34104
rs430558854	5	20599216	3.22942	3.20746
rs422262072	5	66754644	3.3086	3.329
rs424558688	6	28631548	3.25688	3.24933
rs426928771	6	45108417	3.54673	3.70991
rs399956527	6	45209583	3.89453	4.30809
rs407268350	6	45230195	3.383	3.44551
rs400709078	6	45236923	3.80732	4.15342
rs423356495	6	69743161	4.17611	4.82895
rs402875225	7	8844140	3.65583	3.89219
rs424671145	8	87748437	3.52737	3.67808
rs400973885	9	55845139	3.36264	3.41341
rs410515029	10	10207134	4.04421	4.58086
rs424052373	10	31659650	4.27828	5.02608
rs402898542	10	31707518	4.44488	5.35684
rs407336037	10	31795511	3.25218	3.24213
rs399131882	10	73452762	4.0403	4.57362
rs414429150	10	73489240	3.23009	3.20848
rs398460894	12	47595958	3.64349	3.87133
rs403860093	13	48231519	3.58918	3.78026
rs426195453	14	3767970	3.82976	4.19291
rs409572364	15	29746859	3.31979	3.34638
rs420848042	16	8353734	3.34635	3.38784
rs413618563	17	52911927	3.30357	3.3212
rs160853012	17	53060558	3.54453	3.70628
rs401421982	17	53135408	3.76211	4.07447
rs416606644	18	31033055	3.29992	3.31555
rs423313184	18	31110853	3.28947	3.2994
rs413472541	19	30652990	3.4425	3.54033
rs403847371	21	20666984	3.26474	3.26135
rs410199895	21	21021630	3.60105	3.80006
rs415868581	21	21271347	3.87311	4.26981
rs412532667	21	32948625	4.29488	5.05852
rs408809558	21	32989297	3.35303	3.39831
rs406791991	21	36525996	3.48341	3.60636
rs418700772	23	17780562	3.50852	3.64723
rs430515867	25	37133591	3.95577	4.41857

## Sheet: Table S1_d
SNP	CHROMOSOME	POSITION (bp)	Rsb	-log10(p-value) [unilateral]
rs425122089	1	147297181	3.33496	3.37002
rs404344937	1	151077763	3.2259	3.20212
rs415915392	1	151098744	3.611	3.81671
rs416854595	1	151240785	3.33887	3.37613
rs429387064	1	151375788	3.87279	4.26923
rs407909175	1	151425837	3.64748	3.87807
rs402138220	1	151445916	4.14366	4.76724
rs420507955	1	151587879	3.3413	3.37994
rs410547040	1	151642980	3.80909	4.15653
rs418651883	1	151736448	3.70348	3.97334
rs399492861	1	151770767	3.7828	4.1105
rs430249796	1	153306287	4.03474	4.56333
rs408943561	1	153365101	3.79078	4.12443
rs410376061	1	153433998	3.8173	4.17096
rs425039809	1	153962718	3.27423	3.27593
rs404770250	1	154177129	4.18445	4.84488
rs416037277	1	154220829	4.23833	4.94849
rs427410838	1	154288119	3.75382	4.06008
rs410326929	1	154322093	4.14538	4.77051
rs414801284	1	154801634	3.26502	3.26178
rs399438816	1	154937981	3.99304	4.48657
rs410733325	1	154966674	3.99304	4.48657
rs426213284	1	154999948	3.28626	3.29445
rs404986744	1	155031324	3.51145	3.65201
rs426453715	1	155075851	4.48569	5.43962
rs412190399	1	155118969	4.24789	4.96699
rs423198631	1	155130710	4.53183	5.53406
rs405867751	1	155181295	4.44173	5.35048
rs417472071	1	155220292	3.9969	4.49364
rs418162297	1	155329287	3.5068	3.64442
rs408545505	1	155374833	3.71059	3.98554
rs419839256	1	155404143	3.8425	4.21543
rs426775390	1	155439468	3.65566	3.89191
rs409447759	1	155476993	3.90376	4.32464
rs421050871	1	155509605	3.75672	4.06511
rs399582328	1	155542877	4.0513	4.59402
rs410878407	1	155591813	3.34855	3.39128
rs413009429	1	155909644	3.39302	3.46139
rs404053735	1	156123514	3.78547	4.11515
rs415661219	1	156189504	3.41466	3.49579
rs426986109	1	156217634	3.33686	3.37299
rs420683848	1	156272347	4.21313	4.89988
rs427796616	1	156307289	4.14039	4.76106
rs406698984	1	156336747	4.44253	5.35209
rs422177887	1	156355891	3.95182	4.4114
rs400488667	1	156419068	3.69266	3.95484
rs419005462	1	156616534	3.34971	3.3931
rs401880073	1	156631789	3.77022	4.08856
rs413212905	1	156694400	3.54771	3.71154
rs424102772	1	156736242	4.04334	4.57925
rs398716572	1	156750016	4.18555	4.84699
rs404044043	1	156875009	3.79371	4.12955
rs426615617	1	156959413	3.64887	3.88041
rs405464495	1	156998191	4.56318	5.59874
rs416720870	1	157007827	3.40406	3.47891
rs427636540	1	157082096	3.39466	3.46399
rs406395194	1	157114945	4.46848	5.40463
rs417772440	1	157147812	4.00198	4.50297
rs429113003	1	157189080	3.36254	3.41325
rs401577964	1	157452639	3.64713	3.87748
rs409008019	1	157484139	3.65135	3.88461
rs398667218	1	157667513	3.4724	3.58852
rs414071455	1	157685670	4.20909	4.89211
rs425173094	1	157747645	3.85092	4.23035
rs400080395	1	157793490	3.79423	4.13046
rs426521572	1	157810136	3.86271	4.25128
rs411398206	1	157857232	3.7266	4.01304
rs428338099	1	157909751	4.23703	4.94596
rs405077912	1	157949921	3.49656	3.62773
rs424737856	1	159088036	3.29628	3.30992
rs414910506	1	159205595	3.4106	3.48932
rs404758955	1	159306526	3.29625	3.30987
rs410068737	1	159560943	3.41996	3.50424
rs418900900	1	159813047	3.27458	3.27647
rs412408759	1	159828461	4.45466	5.37661
rs419456819	1	159889993	4.24605	4.96342
rs402032081	1	159929584	3.41352	3.49397
rs413617685	1	159973786	4.30869	5.08559
rs424944834	1	159994531	3.28408	3.29108
rs426682080	1	160264195	3.58517	3.77359
rs405645319	1	160466167	3.57341	3.75404
rs193632508	1	160516913	3.99106	4.48294
rs417179270	1	160620725	3.89933	4.31668
rs407027723	1	160756120	3.74697	4.04822
rs429501301	1	160843067	3.23948	3.22276
rs408225694	1	160872892	4.63163	5.74135
rs419359006	1	160883352	4.33234	5.13214
rs409217499	1	160988358	4.40512	5.27686
rs420540921	1	161008664	4.37538	5.21745
rs399315706	1	161062100	3.68363	3.93942
rs425802285	1	161110450	3.98391	4.46986
rs400286697	1	161204028	3.71103	3.98629
rs411821656	1	161267302	3.84602	4.22166
rs405751908	1	161324829	3.48847	3.61457
rs424088733	1	161398668	4.27664	5.02288
rs402890792	1	161446860	3.9783	4.4596
rs418315972	1	161482332	4.17579	4.82834
rs429200899	1	161588670	3.37913	3.4394
rs407950652	1	161613483	3.27637	3.27921
rs415394554	1	161692773	3.3666	3.41964
rs412638845	1	161763130	3.90334	4.32389
rs420495972	1	161778107	3.83808	4.20761
rs399011178	1	161840263	3.88323	4.28786
rs406450872	1	161855001	3.5504	3.71597
rs421910383	1	161901932	4.14031	4.76091
rs400156588	1	161912812	4.69379	5.87259
rs411458049	1	161962648	3.70573	3.97719
rs422858069	1	162029729	4.84501	6.19857
rs401642091	1	162066492	5.08171	6.72811
rs412925963	1	162094704	4.65722	5.79519
rs409428099	1	162201464	4.26811	5.00626
rs423976349	1	162232714	4.17911	4.83467
rs402521796	1	162249606	3.30286	3.3201
rs425275498	1	162445168	4.16176	4.80162
rs415028194	1	162553871	4.414	5.29466
rs430358457	1	162589792	4.08501	4.65684
rs425800366	1	162673138	4.1315	4.74425
rs409300241	1	162706481	3.60346	3.80408
rs428895865	1	163181198	3.72542	4.01101
rs412815937	1	163451029	3.58445	3.77238
rs420107723	1	163501445	3.7282	4.0158
rs413745179	1	163582454	3.90015	4.31816
rs425178925	1	163611258	3.65195	3.88563
rs403948493	1	163662402	3.48095	3.60237
rs426113629	1	163956292	3.59667	3.79275
rs413136411	1	164298224	4.16602	4.80973
rs401911282	1	164363233	3.33739	3.37383
rs404103427	1	164413885	3.27985	3.28457
rs427778806	1	164433491	4.15281	4.78461
rs418833352	1	164645667	3.74554	4.04575
rs408421127	1	164677522	3.8131	4.16357
rs416935537	1	164882801	3.88159	4.28493
rs419744835	1	164945412	3.90412	4.32527
rs398543897	1	165002278	3.62293	3.83671
rs413953886	1	165048112	3.50626	3.64354
rs420736536	1	165100358	4.27785	5.02524
rs399468477	1	165138552	4.89335	6.30481
rs411036822	1	165180958	5.11994	6.81583
rs426575563	1	165217243	4.94743	6.42482
rs404801772	1	165290951	3.93021	4.37227
rs411972111	1	165339010	4.93078	6.38774
rs423308887	1	165366087	4.20716	4.88841
rs406229994	1	165435901	3.72023	4.00208
rs417522155	1	165453575	5.26796	7.1613
rs428475189	1	165482971	5.21038	7.02583
rs403079837	1	165538318	5.2414	7.09863
rs414624831	1	165575389	4.00774	4.51355
rs430060045	1	165604076	3.91378	4.34264
rs406809272	1	165656462	5.23984	7.09496
rs415565412	1	165678017	3.60549	3.80749
rs426887882	1	165753355	3.76521	4.07984
rs420975676	1	165782957	3.29917	3.31439
rs413684041	1	165895050	3.29251	3.30409
rs409780804	1	165952385	4.38858	5.24377
rs421170894	1	166005817	3.29054	3.30105
rs406650437	1	166131502	4.75954	6.01315
rs422060037	1	166136019	3.56963	3.74777
rs400867505	1	166164029	4.1834	4.84287
rs423198806	1	166254531	3.89872	4.31559
rs401786041	1	166269329	3.92338	4.35994
rs413337829	1	166309190	4.79518	6.0901
rs424771126	1	166350932	3.86913	4.26271
rs403206117	1	166404205	3.94682	4.40233
rs418428358	1	166516339	4.28506	5.03932
rs425613741	1	166542853	3.52631	3.67635
rs416897785	1	166736561	3.38796	3.45337
rs409466468	1	166766471	4.56542	5.60336
rs426778138	1	166840500	4.44786	5.36285
rs428110247	1	166846511	4.39769	5.26197
rs400492581	1	167054805	3.90907	4.33418
rs399246207	1	167096908	3.2601	3.25425
rs407963715	1	167163063	3.30408	3.32199
rs399077697	1	168072027	3.95421	4.41573
rs414463938	1	168119331	4.36639	5.19957
rs425505503	1	168126414	4.35728	5.18148
rs404059297	1	168188034	3.87578	4.27455
rs415663309	1	168207484	4.97014	6.47558
rs422913459	1	168250557	4.03761	4.56864
rs405542934	1	168328606	4.96958	6.47432
rs416619785	1	168369656	5.11988	6.81569
rs427813920	1	168395626	5.38039	7.42989
rs55630610	1	168445020	3.90782	4.33192
rs418075849	1	168466995	3.94018	4.3903
rs429175009	1	168518745	4.58952	5.6534
rs407659097	1	168538293	4.66303	5.80746
rs419005261	1	168582763	3.63257	3.85293
rs430397247	1	168618320	4.55992	5.59199
rs409125685	1	168675743	3.24386	3.22944
rs420231264	1	168777508	3.66109	3.90111
rs398715551	1	168829753	4.44221	5.35145
rs414349652	1	168861436	4.54446	5.56007
rs400214047	1	168910537	4.59303	5.66069
rs421638065	1	168956753	3.53385	3.68871
rs399605045	1	168989065	5.07833	6.72036
rs399937588	1	169030141	4.90772	6.33657
rs411193839	1	169073127	4.7815	6.0605
rs426456902	1	169101911	5.1017	6.7739
rs405430997	1	169147898	4.54557	5.56235
rs412612697	1	169213996	3.65299	3.88738
rs423797507	1	169257810	3.93828	4.38685
rs424912194	1	169355154	4.66	5.80106
rs402298560	1	169387000	4.19985	4.87437
rs418030397	1	169410871	5.05172	6.6597
rs402206793	1	169448654	4.38351	5.23365
rs429319536	1	169481523	5.17635	6.94641
rs403736702	1	169519776	3.42417	3.51097
rs430140565	1	169577295	4.30821	5.08465
rs420123370	1	169606550	4.68005	5.84343
rs409952186	1	169754074	3.97388	4.45155
rs427402209	1	169780524	3.57907	3.76344
rs423540145	1	169793122	3.60813	3.8119
rs421267667	1	169832865	3.87629	4.27548
rs411383840	1	169900199	3.57972	3.76452
rs420221595	1	170095272	4.46385	5.39524
rs401026916	1	170133602	4.31047	5.08909
rs412612110	1	170162091	3.69247	3.95451
rs423754410	1	170205393	4.26833	5.00669
rs402459219	1	170287511	3.977	4.45724
rs414350578	1	170309179	5.09421	6.75672
rs413503706	1	170334012	4.18151	4.83927
rs424849388	1	170423750	4.72985	5.94946
rs403689555	1	170475688	4.33387	5.13515
rs414940307	1	170487604	4.98492	6.50872
rs426110921	1	170496673	4.80421	6.10968
rs404640848	1	170552726	4.33606	5.13949
rs416182553	1	170622295	4.33985	5.14697
rs401298352	1	170663070	4.64151	5.7621
rs427294199	1	170690492	4.7697	6.03503
rs401534249	1	170725424	4.63751	5.7537
rs410100116	1	170755505	4.36803	5.20282
rs417097168	1	170807009	3.54937	3.71426
rs419026302	1	170906267	4.29382	5.05644
rs422470278	1	170958674	3.53244	3.6864
rs400925048	1	171004004	3.26134	3.25615
rs425773691	1	171120818	3.35768	3.40561
rs398304891	1	171272368	3.48142	3.60313
rs413711584	1	171324254	4.64124	5.76155
rs424739890	1	171357930	4.36703	5.20085
rs409685049	1	171396922	4.56755	5.60778
rs399221278	1	171431378	5.08067	6.72573
rs410805063	1	171464738	5.06398	6.68762
rs426056536	1	171488685	5.37675	7.42111
rs415780145	1	171523306	4.699	5.88366
rs423081209	1	171627526	3.93352	4.37824
rs405920162	1	171656575	4.22504	4.92283
rs417223739	1	171707313	3.71396	3.99131
rs428390920	1	171776534	4.82221	6.14881
rs415204141	1	171791092	3.53898	3.69715
rs406900414	1	171858229	3.50274	3.6378
rs429670582	1	171952314	3.43726	3.53193
rs408335528	1	171980780	3.53729	3.69438
rs419220076	1	172026725	3.79767	4.13649
rs402049050	1	172067230	4.82676	6.15872
rs409508146	1	172112758	5.47219	7.65314
rs420905339	1	172121995	5.31092	7.26332
rs418104964	1	172172610	4.62778	5.73329
rs399178405	1	172175584	5.16898	6.92927
rs410424151	1	172210930	5.09836	6.76624
rs425957814	1	172259981	3.95997	4.4262
rs400638403	1	172271119	4.35817	5.18324
rs411941451	1	172349306	4.93892	6.40585
rs422968900	1	172368493	3.75942	4.06979
rs399133984	1	172423818	4.14917	4.77771
rs405615887	1	172522968	3.4651	3.57673
rs413095684	1	172580418	4.27748	5.02453
rs424387209	1	172586467	3.39325	3.46175
rs402971511	1	172644065	3.51914	3.6646
rs429321847	1	172756008	3.96185	4.42963
rs404158406	1	172769232	3.82981	4.193
rs415473089	1	172849875	4.76001	6.01416
rs430693748	1	172877870	4.74232	5.97616
rs409208660	1	172925184	4.25608	4.98288
rs420530710	1	172978065	4.12556	4.73302
rs428034271	1	172996844	3.39381	3.46263
rs421508646	1	173019700	3.55517	3.72385
rs400219798	1	173130285	3.51105	3.65137
rs401674242	1	173242587	3.22938	3.2074
rs402907886	1	173322934	4.33898	5.14524
rs414178303	1	173353088	5.1581	6.90402
rs425074375	1	173356308	4.39391	5.25442
rs403820004	1	173388389	3.47909	3.59936
rs430798589	1	173432114	3.46824	3.5818
rs419394954	1	173516135	4.26285	4.99604
rs405271744	1	173577301	4.00759	4.51327
rs416337450	1	173680716	3.78394	4.11247
rs427671974	1	173709187	4.73875	5.96851
rs406433313	1	173728386	4.55354	5.5788
rs421951539	1	173827020	4.80649	6.11464
rs428765060	1	173861541	4.98264	6.5036
rs407346808	1	173870249	5.13614	6.85319
rs418724030	1	173933900	5.09624	6.76136
rs422668224	1	173962524	4.7885	6.07563
rs401625316	1	173999132	4.85735	6.22561
rs412936262	1	174024323	4.42517	5.3171
rs419894715	1	174053426	4.05058	4.59268
rs398455365	1	174098514	4.68669	5.85752
rs414114101	1	174140872	4.37788	5.22243
rs425555245	1	174180889	3.43785	3.53288
rs415409292	1	174231624	3.29833	3.31309
rs412150330	1	174291479	3.22557	3.20162
rs410961873	1	174321521	4.16432	4.80648
rs405501120	1	174809214	3.97958	4.46194
rs406137512	1	174881125	3.28685	3.29535
rs420131156	1	175499059	4.09998	4.68489
rs409664684	1	175619906	3.74435	4.04369
rs414457655	1	176162989	3.67812	3.93004
rs430815238	1	176516217	3.26501	3.26177
rs193632581	1	176546171	4.48192	5.43195
rs414678663	1	176583836	3.63574	3.85826
rs429910095	1	176644825	3.50013	3.63355
rs408429123	1	176690213	4.71365	5.91485
rs412850153	1	176752408	3.71835	3.99885
rs425753700	1	176841428	3.99862	4.4968
rs415589606	1	176871916	3.85266	4.23343
rs398457820	1	176963452	4.11585	4.71471
rs405652230	1	177012247	3.82176	4.17881
rs409877661	1	177143288	4.00333	4.50544
rs428185440	1	177276401	3.99652	4.49296
rs425905887	1	177969700	3.78947	4.12214
rs404476174	1	177977899	4.27269	5.01518
rs415551364	1	178026026	4.33453	5.13647
rs426729543	1	178052202	3.25981	3.2538
rs428136705	1	178127344	3.5041	3.64003
rs428693599	1	178171103	4.32479	5.11726
rs406602025	1	178223932	3.51851	3.66356
rs422074457	1	178268944	3.93609	4.38289
rs416169967	1	178671052	4.07669	4.64129
rs424618691	1	178720545	3.99442	4.48911
rs399122125	1	178755797	4.09339	4.67252
rs414257053	1	178807614	3.96334	4.43234
rs417357384	1	178911264	4.67812	5.83936
rs404421554	1	178953995	3.69523	3.95922
rs411607759	1	178959663	4.14203	4.76416
rs419657985	1	179022600	3.3307	3.36338
rs405387711	1	179067307	4.4155	5.29768
rs416666795	1	179081658	4.42403	5.3148
rs428296516	1	179100463	4.24967	4.97045
rs402726865	1	179108753	3.74328	4.04184
rs417946632	1	179193763	3.33389	3.36835
rs429219542	1	179238938	3.28903	3.29872
rs407979796	1	179293860	4.33261	5.13267
rs415200009	1	179335369	4.47302	5.41384
rs430262273	1	179352185	4.31237	5.09282
rs408906903	1	179405508	4.37776	5.22219
rs420249346	1	179441101	4.14891	4.77721
rs399072820	1	179484777	4.24959	4.97028
rs410379712	1	179515173	4.19703	4.86896
rs421413285	1	179560591	3.39957	3.47178
rs400013869	1	179585293	3.52694	3.67737
rs411566873	1	179619135	3.24744	3.2349
rs422732262	1	179685464	4.17619	4.82911
rs401398583	1	179743381	3.5176	3.66207
rs424003191	1	179791923	4.27734	5.02424
rs412510838	1	179802090	3.40848	3.48595
rs402614636	1	179848377	4.31983	5.10749
rs418086352	1	179880705	3.50464	3.64089
rs403582312	1	180128955	3.53178	3.68532
rs414842553	1	180147215	3.81265	4.16277
rs430443219	1	180207033	3.66699	3.91111
rs409100445	1	180257060	3.68944	3.94933
rs416071986	1	180262552	4.17114	4.81948
rs427346028	1	180336682	4.31034	5.08884
rs410265064	1	180375921	3.34163	3.38045
rs421623676	1	180442752	3.3689	3.42327
rs399913597	1	180560744	3.54595	3.70863
rs407125088	1	180633493	3.28577	3.29369
rs430404323	1	180735384	3.49951	3.63254
rs420824144	1	180797483	3.52043	3.66671
rs401398998	1	180832291	3.55138	3.71759
rs412654269	1	180874137	3.38786	3.45322
rs422202114	1	183577917	3.29964	3.31512
rs424834696	1	194242808	3.35246	3.39741
rs419680514	1	194985396	3.48516	3.6092
rs426122003	1	195220556	3.3526	3.39763
rs410897515	1	196258617	3.3247	3.35401
rs418597685	1	196834384	3.29873	3.31371
rs416564321	1	197169674	3.46815	3.58165
rs406698384	1	197323540	3.65851	3.89673
rs407616893	1	197434168	3.66451	3.9069
rs401822354	1	197597212	3.33137	3.36442
rs426808388	1	199093168	3.34873	3.39156
rs423880257	1	199223163	3.28159	3.28725
rs403681253	1	210789938	3.32019	3.34699
rs430250409	1	210863352	3.58319	3.77029
rs409026449	1	210878854	3.39208	3.4599
rs410872144	1	211564085	3.36857	3.42274
rs408071490	1	214030897	3.37384	3.43106
rs412774463	1	214064313	3.45754	3.56453
rs424496669	1	214088357	3.34886	3.39177
rs402915922	1	214134518	3.35049	3.39433
rs413561031	1	216875491	3.27627	3.27906
rs427272470	1	217352839	3.83457	4.20141
rs412056544	1	217763199	3.30915	3.32985
rs423616523	1	217786384	3.70436	3.97484
rs405854593	1	217867734	3.56864	3.74613
rs426084052	1	218047517	3.23762	3.21994
rs402373470	3	98126615	3.22534	3.20127
rs415781157	3	98479964	3.34271	3.38213
rs429893695	3	167161963	3.23844	3.22119
rs404302232	3	167194886	3.75586	4.06362
rs415612485	3	167228504	3.9063	4.32919
rs417347473	3	167346779	4.06301	4.61578
rs404553513	3	167405499	3.73614	4.0295
rs161821613	3	167456618	3.29913	3.31432
rs426169338	3	167913180	3.55777	3.72814
rs404726838	3	167978722	3.41556	3.49723
rs415532848	3	168053954	3.24942	3.23792
rs418485621	3	168119806	3.62961	3.84794
rs398243178	3	168156952	3.396	3.46611
rs401156132	3	169110878	3.584	3.77163
rs423719812	3	169163984	3.54271	3.70329
rs400491563	3	170013527	3.27972	3.28437
rs417953497	3	202604130	3.32048	3.34745
rs428557148	6	30805907	3.29425	3.30677
rs403128948	6	30862391	3.94211	4.39379
rs429448354	6	30967377	3.82136	4.17809
rs407939836	6	30994255	3.8203	4.17623
rs415154574	6	30999851	4.09843	4.68198
rs409090782	6	31124736	3.75626	4.06431
rs399480023	6	31156022	3.67793	3.92971
rs422213561	6	31206267	3.80394	4.14748
rs422603241	6	31386726	3.24967	3.2383
rs412617083	6	31524716	3.67668	3.92759
rs403097221	6	31617872	3.59959	3.79762
rs418543775	6	31664819	3.5621	3.73529
rs425726302	6	31693929	3.38097	3.44231
rs403771768	6	31759089	3.29472	3.30751
rs430355438	6	31803871	3.59708	3.79343
rs408992361	6	31820892	3.87941	4.28104
rs416179140	6	31868559	3.6504	3.883
rs427995798	6	31927366	3.63972	3.86498
rs422133980	6	32025964	3.61666	3.82618
rs407788160	6	32071177	3.74589	4.04634
rs398939928	6	32376033	3.39093	3.45808
rs426360026	6	33128315	3.42115	3.50615
rs404927361	6	33149826	3.29462	3.30735
rs416213510	6	33188372	4.13113	4.74353
rs427525079	6	33236422	3.87244	4.26861
rs406020656	6	33264348	3.25565	3.24743
rs417904078	6	33325661	3.51957	3.6653
rs429223966	6	33364516	3.60031	3.79882
rs407718061	6	33398184	3.84812	4.22537
rs418905545	6	33423893	3.73454	4.02673
rs429767548	6	33454157	3.68832	3.94742
rs408468114	6	33474306	3.40079	3.47372
rs413659512	6	33562946	3.50001	3.63336
rs399984601	6	33668233	3.30663	3.32594
rs408256388	6	33972667	3.22759	3.20468
rs417251198	6	34187769	3.7521	4.0571
rs429207470	6	34223609	3.474	3.59111
rs403604706	6	34253440	4.4403	5.3476
rs430246663	6	34295573	4.30873	5.08567
rs408812661	6	34333444	3.92492	4.36272
rs419660651	6	34375936	4.00499	4.50849
rs426849158	6	34422326	4.48295	5.43404
rs420898656	6	34523684	3.3627	3.41349
rs399968104	6	34548222	3.56473	3.73965
rs422649870	6	34609619	3.55194	3.71851
rs401108540	6	34643974	3.9949	4.48999
rs412405977	6	34676685	3.7875	4.1187
rs423192554	6	34732337	3.51637	3.66006
rs411754410	6	38238124	3.61531	3.82392
rs423046391	6	38345613	3.60696	3.80994
rs423605188	6	38434297	4.06025	4.61066
rs417678324	6	38480285	3.70917	3.98309
rs428913026	6	38495020	3.79712	4.13553
rs411426349	6	38507883	3.79712	4.13553
rs403470926	6	38545309	4.09025	4.66664
rs415284626	6	38567860	4.69381	5.87262
rs430747093	6	38596691	4.3751	5.21688
rs409253587	6	38634955	3.41138	3.49057
rs424442109	6	38719717	4.13832	4.75713
rs420715928	6	38788904	3.8855	4.29192
rs409996407	6	38882120	3.89204	4.30361
rs421105033	6	38915784	4.03773	4.56888
rs411105691	6	38998025	3.30304	3.32038
rs418871634	6	39047196	3.45527	3.56087
rs401567997	6	39081249	3.39534	3.46506
rs412845795	6	39130260	3.23377	3.21407
rs415995790	6	39160242	4.26375	4.99778
rs424289671	6	39198796	4.22672	4.92606
rs426620407	6	39230785	3.8086	4.15566
rs402241537	6	39253348	3.97898	4.46085
rs413510988	6	39352381	3.3661	3.41886
rs424636650	6	39374819	3.61866	3.82955
rs403391062	6	39416383	3.2402	3.22385
rs414696507	6	39460797	3.42612	3.51409
rs430740931	6	39487124	3.35432	3.40034
rs416411528	6	39576650	4.09149	4.66896
rs427463107	7	17187274	3.27106	3.27106
rs421362975	7	17245410	3.44759	3.54851
rs398457741	7	17318415	3.80458	4.14861
rs417136340	7	17323627	3.79183	4.12627
rs406130020	7	17336970	3.97735	4.45788
rs399629382	7	17772715	3.40062	3.47345
rs409015766	7	17829639	3.28321	3.28975
rs428656940	7	18248478	3.62866	3.84635
rs403233464	7	18292747	3.24006	3.22365
rs401370422	7	20306527	3.48522	3.6093
rs160294832	7	21101899	3.32743	3.35828
rs407788506	7	21579297	3.34949	3.39275
rs398400160	7	21801349	3.26162	3.25659
rs398375363	7	21863909	3.4455	3.54516
rs411911207	7	23878209	3.71793	3.99814
rs414692904	7	23978067	3.37421	3.43163
rs420899073	7	24164421	3.60796	3.81162
rs412314727	7	25876257	3.22499	3.20074
rs420242852	7	26110265	3.8202	4.17606
rs420602346	7	27298232	3.62725	3.84396
rs413558334	7	27833212	3.32399	3.35292
rs424734943	7	27841469	3.45802	3.5653
rs406282390	7	29064043	3.62553	3.84108
rs428204452	7	29129683	3.9594	4.42517
rs408661471	7	29235295	3.54492	3.70693
rs420044615	7	29293581	4.28739	5.04387
rs413279934	7	29424457	3.32202	3.34985
rs414134896	7	29431791	3.83439	4.20108
rs160304881	7	29476550	3.36858	3.42275
rs399156877	7	29515993	3.789	4.12132
rs160305023	7	29659206	3.69386	3.95689
rs415785858	7	30194408	3.31444	3.33806
rs400334132	7	30413471	3.98999	4.48098
rs418625015	7	30474823	3.79991	4.14042
rs401959458	7	30489552	3.31334	3.33635
rs160309862	7	33891080	3.34089	3.37929
rs160309895	7	33906522	3.35318	3.39854
rs428425772	7	33937483	3.28574	3.29365
rs416772870	7	35936861	3.50039	3.63398
rs411468472	7	36605505	3.28214	3.2881
rs405383051	7	36659300	3.3212	3.34856
rs402141515	10	20315523	3.30396	3.3218
rs414308430	10	20469456	3.3289	3.36057
rs420221585	10	20495279	3.51939	3.665
rs418971297	10	20526731	3.64026	3.86587
rs398474551	10	20538098	3.36762	3.42124
rs398992379	10	20571271	3.29024	3.30059
rs425906225	10	20792210	3.3874	3.45248
rs411406549	10	20806715	3.65297	3.88735
rs422886637	10	20826708	3.56541	3.74078
rs417044597	10	20969799	3.59704	3.79336
rs429533090	10	21213621	3.25355	3.24423
rs415058011	10	21297072	3.33777	3.37441
rs424354174	10	21350893	4.12265	4.72754
rs430339989	10	21458454	3.44331	3.54164
rs420613452	10	21623195	3.23517	3.2162
rs401044707	10	21668557	3.8992	4.31645
rs399099751	10	21706957	3.68013	3.93347
rs410138830	10	21758458	3.51599	3.65945
rs427054916	10	21797767	3.8887	4.29765
rs421484725	10	21880386	3.71091	3.98608
rs422551968	10	22012281	3.63143	3.85101
rs427136536	10	22152061	3.38861	3.4544
rs400007447	10	22361775	3.61666	3.82618
rs402673677	10	22439337	3.71893	3.99985
rs404471279	10	22470587	3.5835	3.77081
rs428532389	10	22492457	4.28545	5.04009
rs417943009	10	22525237	3.80554	4.15029
rs425103939	10	22577304	3.46265	3.57278
rs403934362	10	22635891	3.58746	3.7774
rs408873737	10	22698473	3.35178	3.39634
rs402653765	10	22733312	3.67455	3.92396
rs416067965	10	22753751	3.46179	3.57138
rs427675165	10	22850189	3.56591	3.74161
rs410383773	10	22871699	3.33015	3.36251
rs407146158	10	23022206	3.31975	3.34632
rs401409523	10	23053855	3.73264	4.02346
rs398548912	10	23247296	3.9909	4.48264
rs420680652	10	23274589	3.6745	3.92387
rs413958423	10	23290051	3.44568	3.54544
rs403538317	10	23429959	3.47319	3.58981
rs161988355	10	23488729	3.37129	3.42703
rs414819701	10	23520082	3.30818	3.32834
rs404998807	10	23589220	3.99695	4.49375
rs416091614	10	23628017	3.85782	4.24259
rs406216220	10	23694864	3.64788	3.87875
rs417529109	10	23743968	3.87169	4.26727
rs428831602	10	23788097	3.34867	3.39148
rs407085494	10	23809197	3.40474	3.47999
rs408606877	10	23887962	3.70391	3.97407
rs419701519	10	23929416	3.36194	3.4123
rs398217000	10	23976329	3.59859	3.79594
rs413560510	10	24003939	4.03001	4.5546
rs421087996	10	24074873	3.77333	4.09398
rs405801658	10	24393361	3.47528	3.59319
rs428751728	10	24447768	4.14648	4.7726
rs418440877	10	24506776	3.91102	4.33767
rs409384096	10	24743538	3.42654	3.51476
rs401156686	10	24760568	3.95274	4.41307
rs420754021	10	24773001	3.23897	3.22199
rs410891769	10	24825000	3.72129	4.00391
rs422036543	10	24867856	3.90964	4.33519
rs400564595	10	24908658	4.22087	4.91479
rs411782397	10	24944817	3.50434	3.64041
rs160502138	10	25002043	3.94631	4.4014
rs423344171	10	25053948	4.12498	4.73193
rs401888979	10	25082559	3.26021	3.25442
rs421056764	10	25157216	3.28886	3.29846
rs424334045	10	25195226	4.14514	4.77005
rs403157589	10	25205313	3.45608	3.56218
rs418371713	10	25273492	3.49031	3.61757
rs425816853	10	25286343	3.64004	3.86552
rs415344258	10	25398591	3.56213	3.73535
rs400870163	10	25442636	3.42751	3.51631
rs426913621	10	25475341	3.43585	3.52966
rs423363929	10	25514767	3.44929	3.55124
rs413055544	10	25551742	3.44252	3.54036
rs399513396	10	25605506	3.3276	3.35854
rs429218029	10	25625223	3.87538	4.27385
rs409630860	10	25678258	3.93869	4.38759
rs405981738	10	25698777	3.5236	3.6719
rs419987770	10	28275437	3.51069	3.65078
rs399763299	10	28377806	3.46123	3.57049
rs411015412	10	28413128	3.42016	3.50457
rs430525812	10	29074741	3.47173	3.58745
rs428592330	10	29214065	3.25218	3.24213
rs406834757	10	29252103	3.28342	3.29007
rs422288687	10	29279719	3.65119	3.88434
rs401128289	10	29319767	3.22916	3.20707
rs422335649	12	27935845	3.43641	3.53056
rs411807324	12	27996690	3.4979	3.62992
rs410343005	12	28075417	3.84721	4.22377
rs421524785	12	28122171	3.33416	3.36877
rs428575542	12	28158060	3.42869	3.51819
rs407523637	12	28193310	3.60176	3.80125
rs419762733	12	28362834	3.2421	3.22675
rs398516532	12	28405178	3.25484	3.2462
rs430030551	12	28765133	3.36948	3.42418
rs423317897	12	28899472	3.82178	4.17884
rs425315079	12	28940527	3.51134	3.65183
rs406209704	12	28958035	3.85611	4.23955
rs428490253	12	28982027	3.25535	3.24699
rs418459367	12	29084359	3.50353	3.63909
rs417693488	12	29288509	3.64104	3.8672
rs400848463	12	29492101	3.61222	3.81875
rs426940067	12	29764001	3.30529	3.32386
rs405923017	12	29803417	4.01705	4.53068
rs398334040	12	30020019	3.91656	4.34765
rs422167916	12	31934687	3.45375	3.55843
rs412236550	12	34720200	3.26638	3.26387
rs409561600	15	31049849	3.32594	3.35595
rs423235900	15	31231525	3.54266	3.70321
rs421793994	15	31249394	3.26915	3.26812
rs400574187	15	31265664	3.33711	3.37338
rs417608134	15	32162228	3.55554	3.72446
rs418104278	19	45450421	3.28307	3.28953

## Sheet: Table S1_e
SNP	CHROMOSOME	POSITION (bp)	Rsb	-log10(p-value) [unilateral]
rs408322451	1	25767220	3.76588	4.08102
rs411856126	1	25810288	3.90659	4.32971
rs416814275	1	25814966	3.96393	4.43342
rs428733788	1	126973225	3.42499	3.51227
rs407475681	1	126985571	3.7874	4.11853
rs418861167	1	127017157	4.16206	4.80218
rs401204263	1	127024844	3.45944	3.56759
rs403452641	1	199111439	4.3108	5.08973
rs410510988	2	104273138	3.28477	3.29214
rs418641265	2	106312078	3.34421	3.38449
rs402601280	2	115573881	3.72865	4.01658
rs415994020	2	222742272	3.5785	3.7625
rs417588811	3	8271058	4.00381	4.50633
rs426180441	3	8383525	5.53036	7.79646
rs412415874	3	8390309	4.46212	5.39172
rs403342399	3	8443070	4.22703	4.92665
rs404476755	3	8451910	4.7591	6.0122
rs421498766	3	8583262	4.66451	5.81058
rs422208244	3	8666298	3.81679	4.17006
rs408493904	3	8779269	4.31003	5.08823
rs425105028	3	8908142	3.929	4.37008
rs404313065	3	8970835	4.07875	4.64514
rs160384493	3	102391713	3.43393	3.52659
rs423227038	3	107841096	4.63989	5.7587
rs410037867	3	108054039	3.34556	3.38659
rs418385151	3	108088562	4.10004	4.68499
rs402726996	3	110027082	3.71838	3.9989
rs403838579	3	114851831	3.40481	3.4801
rs426516348	3	115929601	3.56096	3.73342
rs402459574	3	128209351	3.41673	3.4991
rs429613052	3	128279981	3.27611	3.27882
rs419597083	3	128355087	4.23588	4.94375
rs414797909	3	128406583	3.72731	4.01428
rs430414887	3	128446323	4.91061	6.34298
rs408919609	3	128465383	4.61591	5.70844
rs402903965	3	128476364	5.05734	6.67249
rs400015642	3	128636305	3.62883	3.84663
rs420267639	3	128697136	3.61624	3.82548
rs422026589	3	128865270	3.33601	3.37167
rs400554037	3	128904338	3.6005	3.79914
rs411833565	3	129079963	4.97069	6.47681
rs423137298	3	129113785	4.22194	4.91684
rs401213659	3	129162957	3.59336	3.78722
rs404363201	3	129286862	3.52002	3.66603
rs421795571	3	135467460	3.38769	3.45295
rs401236806	3	153258097	3.89378	4.30673
rs161817893	3	153278347	4.37518	5.21705
rs414944876	3	154458718	3.77364	4.09451
rs423187470	3	154585886	5.1048	6.78102
rs413097124	3	156011304	3.23109	3.21
rs399360626	3	175450057	3.30619	3.32526
rs426510513	3	176578699	3.79272	4.12783
rs422069237	3	212726300	4.13393	4.74884
rs55628600	3	212824931	4.05728	4.60514
rs415386229	3	212965681	4.01519	4.52726
rs400250083	4	113056259	3.40353	3.47807
rs418564442	5	24769236	3.47518	3.59302
rs427299502	5	44497199	3.79365	4.12945
rs412700709	5	101566934	3.81854	4.17314
rs425582181	6	38179178	3.97035	4.4451
rs411754410	6	38238124	3.74606	4.04664
rs423046391	6	38345613	5.48152	7.67604
rs428913026	6	38495020	3.89292	4.30519
rs411426349	6	38507883	3.89292	4.30519
rs418871634	6	39047196	3.3039	3.32171
rs402382941	6	74122493	3.5564	3.72587
rs409913927	6	75533914	3.29613	3.30968
rs418951955	6	75707839	3.73815	4.03297
rs424852181	6	75941134	3.4514	3.55464
rs400735898	7	33619915	3.56246	3.73589
rs402470493	7	33723798	3.27436	3.27613
rs425266910	7	33841590	3.79738	4.13598
rs410520298	7	82067322	3.27964	3.28424
rs418030942	7	82172198	3.43552	3.52914
rs425489708	7	82279625	3.78219	4.10943
rs404573940	7	82335886	3.68547	3.94257
rs416334102	7	82499607	3.58094	3.76655
rs415792548	7	82542023	3.58999	3.78161
rs402818177	7	82587686	5.65727	8.11408
rs427101883	7	82642543	4.84202	6.19204
rs398193641	7	82662668	5.49334	7.7051
rs405706674	7	82697621	4.46322	5.39396
rs399546726	7	82792396	3.61475	3.82299
rs416007565	7	82799559	4.28969	5.04837
rs409038029	7	82880461	3.45962	3.56788
rs410532346	8	15772345	3.26494	3.26167
rs410912673	10	33821291	3.66633	3.91
rs424177562	10	35582489	4.23391	4.93994
rs411130453	10	35615039	3.80079	4.14195
rs416548449	10	39554422	3.77053	4.08911
rs421309381	10	40957582	4.04906	4.58987
rs400096340	10	41009392	3.39566	3.46558
rs407291212	10	41122581	3.67411	3.92322
rs422281127	10	41164246	5.14949	6.88407
rs415955203	10	41196220	6.35208	9.97383
rs400923278	10	41232595	3.90608	4.32881
rs424050697	10	45416672	4.78407	6.06606
rs398812803	10	45431791	3.43093	3.52179
rs404574523	10	50870234	3.26167	3.25666
rs416190072	10	50911867	3.51646	3.6602
rs430532510	11	36090813	4.20387	4.88209
rs401314698	12	14787534	3.64346	3.87129
rs424667280	12	15687883	3.28017	3.28507
rs398172609	12	15822397	4.14865	4.77671
rs404673359	12	16108114	3.23684	3.21875
rs160783116	12	43000381	3.29502	3.30797
rs160783333	12	43032779	3.25001	3.23882
rs430660808	12	43061238	3.87098	4.26601
rs422310492	12	43168807	3.23059	3.20924
rs402507560	12	63996781	3.85816	4.2432
rs408946968	12	64229800	4.71325	5.91399
rs399117479	12	64302838	5.33136	7.31213
rs414258161	12	64344160	4.619	5.7149
rs400303984	12	64424347	3.54861	3.71302
rs411666202	12	64448411	4.43495	5.33679
rs422359594	12	64531243	3.42713	3.5157
rs424111528	12	64771378	3.32921	3.36105
rs402698955	12	64794499	4.3973	5.26119
rs417915567	12	64849290	3.58148	3.76744
rs403910864	12	64916774	5.97215	8.93154
rs415145744	12	64960119	5.38116	7.43177
rs430619415	12	64988469	4.06777	4.62466
rs420266818	12	65142499	4.00954	4.51685
rs410364735	12	65244342	3.9375	4.38544
rs421538788	12	65298969	3.2296	3.20774
rs429008486	12	71392718	3.47504	3.5928
rs415820525	12	73615323	3.4437	3.54225
rs421288383	12	73726666	3.97404	4.45183
rs401085898	12	74133249	3.83134	4.1957
rs401972354	12	74313530	3.29456	3.30726
rs413304926	12	74361573	3.94557	4.40006
rs422982678	13	46565715	4.26724	5.00456
rs401235609	13	46582744	5.59442	7.95592
rs410279905	13	47343199	3.24393	3.22954
rs418139739	13	47583113	3.70294	3.97241
rs401392281	13	47703342	3.88424	4.28967
rs410756540	13	48193040	5.62976	8.04464
rs403860093	13	48231519	5.5575	7.86381
rs411325507	13	48266484	3.59262	3.78599
rs409368932	13	48294783	5.46508	7.63573
rs423107411	15	3808792	3.95431	4.41591
rs417548415	15	5018733	3.24319	3.22841
rs424321650	15	5168862	3.91017	4.33615
rs410731746	16	16473970	3.31242	3.33492
rs419729801	17	33132908	4.03106	4.55653
rs413892892	17	33301835	3.92243	4.35823
rs424903332	17	33334965	3.93076	4.37326
rs399396823	17	33365070	3.48691	3.61204
rs405677012	18	19835614	3.62243	3.83588
rs416865599	18	19881168	4.89733	6.3136
rs424452013	20	34255897	3.67797	3.92978
rs414102960	20	34323524	3.50339	3.63886
rs426060912	22	2761005	3.34682	3.38857
rs400382183	25	1650314	3.44451	3.54357
rs417365628	25	1756217	3.41575	3.49753
rs423232013	25	7640365	3.93023	4.3723
rs412518236	25	7672039	4.27299	5.01576
rs407765851	25	7730015	5.37226	7.41029
rs418258656	25	7766534	4.7369	5.96455

## Sheet: Table S1_f
SNP	CHROMOSOME	POSITION (bp)	Rsb	-log10(p-value) [unilateral]
rs429726281	1	39073850	4.43551	5.33793
rs428518164	1	65212041	3.84231	4.21509
rs407171514	1	65252204	3.32246	3.35053
rs429674053	1	65303572	3.48017	3.60112
rs422563402	1	65334913	3.72994	4.0188
rs401360640	1	65355924	4.03533	4.56442
rs404122983	1	69396189	3.49101	3.6187
rs428010994	1	69614296	3.30801	3.32807
rs407963715	1	167163063	3.95598	4.41895
rs407900690	1	245466313	3.25416	3.24517
rs413119989	2	35354178	3.48906	3.61553
rs399439666	2	35362367	3.44718	3.54786
rs405064947	2	84831710	3.25592	3.24786
rs401733158	2	108734505	4.2174	4.9081
rs413433233	2	108748270	4.24343	4.95834
rs420577527	2	108773421	3.82101	4.17749
rs399062256	2	108778278	3.91201	4.33946
rs414321060	2	108785101	3.37875	3.4388
rs425653422	2	108874537	3.53986	3.69861
rs414776664	2	110625647	4.31385	5.09573
rs409049302	2	110677574	4.99185	6.5243
rs427712198	2	110721479	5.42997	7.55003
rs416152364	2	110733324	6.10287	9.28325
rs427303278	2	110743239	5.04868	6.6528
rs410330319	2	110805843	3.89077	4.30134
rs399673279	2	110948297	4.75918	6.01237
rs410691517	2	112815979	3.70241	3.9715
rs430829446	2	112869859	3.80469	4.1488
rs428659836	2	112986964	5.45187	7.60344
rs407268413	2	113040220	3.89218	4.30388
rs427599621	2	113086857	3.89218	4.30388
rs422548818	2	113115958	3.82817	4.1901
rs414941192	2	113338745	5.29629	7.22848
rs408536887	2	113423612	3.89468	4.30834
rs398301502	2	113637672	3.79582	4.13326
rs413580723	2	113671480	3.78228	4.10959
rs405194800	2	113870847	3.92552	4.3638
rs427971889	2	113889207	3.95457	4.41638
rs428776749	2	114079660	3.67348	3.92215
rs410803537	2	114195159	3.59577	3.79125
rs426069377	2	114250160	4.4626	5.3927
rs405966373	2	114368076	4.21727	4.90785
rs423517864	2	114381876	4.48642	5.44112
rs404551150	2	114416724	4.48642	5.44112
rs414542812	2	114513743	3.64893	3.88052
rs417198139	2	114530054	3.64893	3.88052
rs408183636	2	114921464	3.66867	3.91397
rs422109176	2	115776019	3.36488	3.41693
rs402202343	2	115788700	3.42855	3.51797
rs425665502	2	115829948	3.852	4.23225
rs418637839	2	168611738	3.51302	3.65458
rs417052193	2	175693745	3.25359	3.24429
rs407365341	2	179859830	3.3729	3.42957
rs422930100	3	42325853	3.42109	3.50605
rs403791660	3	44034738	4.46064	5.38873
rs415074327	3	44106137	3.63983	3.86516
rs430372819	3	44148887	3.92562	4.36398
rs403911326	3	104291439	3.29296	3.30479
rs429418230	3	104333496	3.98835	4.47799
rs415092318	3	104347803	4.33341	5.13424
rs405284181	3	104399487	4.00724	4.51263
rs426300337	3	104434490	3.81606	4.16877
rs415057820	3	104543743	4.06492	4.61934
rs427746156	3	104567283	3.56368	3.73792
rs410225491	3	104634920	3.87703	4.2768
rs417273056	3	104673751	4.80158	6.10397
rs428907095	3	104699050	3.27412	3.27575
rs407508689	3	104745206	3.73198	4.02233
rs398527404	3	105210346	3.39496	3.46446
rs402331752	3	105652073	3.34744	3.38955
rs423652552	3	105909563	3.65527	3.89124
rs417991729	3	109190372	3.39374	3.46252
rs399326355	3	131557953	3.47745	3.5967
rs430084303	3	155014204	3.2382	3.22081
rs193635508	3	155055875	3.49031	3.61757
rs428788940	3	180837700	3.44273	3.5407
rs407275905	3	180863839	3.48	3.60083
rs422227725	3	180903422	4.3293	5.12615
rs400741072	3	180929486	4.05296	4.59711
rs407967145	3	180971600	4.65466	5.78979
rs419097432	3	181011077	3.54761	3.71137
rs401934717	3	181041272	3.27921	3.28358
rs417270985	3	181565162	3.52778	3.67875
rs416786299	3	186316753	3.24859	3.23665
rs424476188	3	186355930	3.45132	3.55451
rs404698990	4	24389275	3.44258	3.54047
rs409151051	4	68332301	3.52577	3.67546
rs398999947	4	68381487	5.54553	7.83407
rs421447457	4	68477435	5.55294	7.85246
rs426410281	4	68573218	3.5003	3.63382
rs412143316	4	68649197	3.61994	3.8317
rs409096021	4	68680451	3.50842	3.64706
rs424089821	4	68726907	3.54225	3.70254
rs425008721	4	69100787	4.03224	4.55871
rs403254419	4	69127760	4.3792	5.22506
rs430058253	4	69180552	4.73747	5.96577
rs408532205	4	69215816	3.36041	3.4099
rs415719551	4	69270550	4.32734	5.12228
rs400545753	4	69313304	4.45351	5.37429
rs410994394	4	69367542	3.29861	3.31352
rs429289050	4	76542465	3.54397	3.70536
rs411903076	5	51090663	3.8741	4.27157
rs418261292	5	82380217	3.58339	3.77061
rs423953695	5	88799685	3.26184	3.25692
rs428099305	6	78676839	3.94092	4.39164
rs410146392	6	80878591	3.54279	3.70342
rs399064295	6	80912095	3.41573	3.4975
rs424996911	7	46133064	4.09268	4.6712
rs415451015	7	48826315	3.26309	3.25883
rs417219494	9	61819738	3.75466	4.06153
rs404526806	10	6993356	3.38079	3.44203
rs415329713	10	26743832	3.39211	3.45995
rs416770048	10	26877481	5.09335	6.75473
rs408429296	10	26917895	3.68142	3.93566
rs427905891	10	26959934	3.37958	3.44012
rs411007727	10	27028128	3.22833	3.2058
rs423160142	10	31440472	3.41537	3.49692
rs403333305	10	36937752	3.94054	4.39094
rs400354402	10	36944521	3.87152	4.26696
rs409455965	10	37165905	4.55864	5.58935
rs427780111	10	39574762	3.49942	3.63239
rs419293594	10	42194236	3.96662	4.43832
rs398292986	10	42225949	3.46699	3.57978
rs413681936	10	42263285	3.88661	4.29391
rs424943951	10	42297892	3.83898	4.20921
rs410457594	10	42454938	4.43703	5.34099
rs426243569	10	42468525	4.73055	5.95096
rs404789663	10	42512611	4.57301	5.61909
rs411745471	10	42650662	4.6073	5.69045
rs408338207	10	43782188	3.87684	4.27645
rs430685379	10	43845305	3.38233	3.44446
rs415397550	10	44718310	3.75366	4.05981
rs430810122	10	44736847	5.70978	8.24749
rs409112028	10	44800791	4.55539	5.58263
rs430341247	10	44909851	4.56022	5.59262
rs428041536	10	45063369	5.13335	6.84674
rs421770567	10	45113430	3.84436	4.21871
rs411512260	10	45155143	3.4482	3.5495
rs415003401	12	38686765	3.39279	3.46102
rs426361480	12	38727448	3.46561	3.57755
rs422310492	12	43168807	3.3181	3.34375
rs400895537	12	43297179	3.30857	3.32895
rs406655817	13	37285838	3.31414	3.33759
rs406092486	13	37439753	3.99035	4.48164
rs418139739	13	47583113	3.26027	3.25452
rs412476375	13	47785090	3.37296	3.42967
rs419667120	13	47805370	3.29608	3.30961
rs410756540	13	48193040	5.28483	7.20128
rs403860093	13	48231519	4.71795	5.92402
rs411325507	13	48266484	3.31865	3.3446
rs404995502	13	48420340	4.40827	5.28316
rs421496640	13	48480264	4.0043	4.50723
rs427301675	13	48552093	3.55453	3.72279
rs399507852	13	48897111	3.44462	3.54374
rs422598859	13	48935908	3.37972	3.44033
rs413546855	13	49197707	4.05626	4.60323
rs421071617	13	49208171	3.46037	3.56909
rs415206311	14	35412532	4.34925	5.16556
rs430446108	14	35472909	3.31539	3.33954
rs410399840	15	14326209	3.44509	3.5445
rs426034623	15	46022122	3.4263	3.51438
rs405469223	15	46089879	3.55263	3.71965
rs55632265	15	50718950	3.40712	3.48377
rs428067554	16	8035648	3.29702	3.31107
rs400694508	17	18011655	3.48683	3.61192
rs406127769	17	18187407	3.91329	4.34176
rs429069852	17	61496170	3.74807	4.05012
rs407440592	17	61516374	3.70282	3.9722
rs430397554	17	61582283	5.55137	7.84856
rs408765569	17	61631272	3.54207	3.70224
rs424217132	17	61650760	3.99456	4.48935
rs417742268	18	54619911	3.35177	3.39634
rs428775731	19	48104614	3.50385	3.63961
rs161263512	19	48148917	3.36165	3.41185
rs162197244	20	15534704	3.36711	3.42044
rs408292373	20	18609481	3.7421	4.03979
rs407737879	22	2432082	3.42831	3.51759
rs401001983	22	2501178	3.55108	3.71709
rs429782024	22	36864792	3.33331	3.36745
rs162227234	24	18041220	3.48271	3.60523
rs161553360	25	8043684	3.32966	3.36175
rs424926777	25	8342883	4.37959	5.22584
rs403271923	25	8405344	4.19356	4.86231
rs414983593	25	8448819	4.35301	5.17302
