# Supplementary material for: Novel and known signals of selection for fat deposition in domestic sheep breeds from Africa and Eurasia
Source: PLoS One. 2019 Jun 14;14(6):e0209632. doi: 10.1371/journal.pone.0209632 (PMC6568386; doi:10.1371/journal.pone.0209632)
Supplement: S2 Table — a) Ethiopian fat-tail breeds (eleven breeds) contrasted with two thin-tail breeds from Sudan (Hammari and Kabashi); b) Ethiopian long fat-tail breeds (six breeds) contrasted with two thin-tail breeds from Sudan; c) Arabian Peninsula fat-tail breeds (Naimi, Najdi, Omani and Huri) contrasted with two thin-tail breeds from Sudan; d) Barbaresca fat-tail breed contrasted with two Italian thin-tail breeds (Sardinian and Comisana); e) Laticauda fat-tail breed contrasted with two Italian thin-tail breeds; f) Libyan Barbary fat-tail breed contrasted with the Sidaoun thin-tail breed. (XLS) [file pone.0209632.s002.xls]

## Sheet: Table S2_a
SNP	CHROMOSOME	POSITION (bp)	Fst	χ2	Bonferroni corrected P
rs429864967	1	39203360	0.12	38.33	2.57648e-05
rs409489262	1	39216105	0.13	38.47	2.39552e-05
rs159440240	1	184975595	0.12	36.65	6.09209e-05
rs415474754	1	185014273	0.12	36.65	6.09209e-05
rs416901032	1	203122542	0.12	35.62	0.000103156
rs428396004	1	203139838	0.09	27.67	0.00619252
rs418240359	1	213125466	0.08	24.66	0.0295276
rs412300845	1	216315501	0.08	25.33	0.0208298
rs414226797	1	219628310	0.09	26.9	0.0092243
rs422928054	1	219890003	0.08	25.82	0.0161072
rs400359896	1	219965318	0.08	23.78	0.0464345
rs401441272	1	220701408	0.09	26.43	0.0117947
rs420530090	1	229594211	0.13	38.77	2.05701e-05
rs401200028	1	231741211	0.12	36.56	6.3698e-05
rs429863690	1	235016997	0.19	59.04	6.64691e-10
rs161717499	1	235497703	0.13	38.77	2.05701e-05
rs414104022	1	236359969	0.09	27.91	0.00546526
rs415312841	1	236927444	0.09	26.9	0.0092243
rs416491986	1	243039613	0.08	23.9	0.0437378
rs409898480	1	254666519	0.1	31.38	0.000913042
rs400444873	1	267525764	0.09	27.27	0.0076077
rs416078500	1	269193680	0.11	33.65	0.000284805
rs410833640	2	6088549	0.11	33.12	0.000373307
rs400457615	2	7266229	0.08	26.27	0.0128101
rs398348797	2	8941789	0.1	30.26	0.00162728
rs408042880	2	11350861	0.12	35.65	0.000101814
rs404910580	2	11743310	0.09	27.03	0.00862614
rs417157482	2	15673480	0.08	25.09	0.0236194
rs402427238	2	17883554	0.08	24.9	0.0259921
rs419841698	2	18841835	0.1	31.13	0.00104108
rs421393154	2	18860695	0.14	41.86	4.22695e-06
rs422797497	2	22339582	0.09	27.67	0.00620522
rs417340865	2	23614351	0.08	24.13	0.0388474
rs428433262	2	28593662	0.15	47.43	2.45314e-07
rs421940720	2	36232390	0.09	28.46	0.00411502
rs161898284	2	47773629	0.1	30.95	0.00114123
rs427312104	2	50083590	0.09	28.83	0.00340451
rs416754013	2	50275919	0.15	46.55	3.83747e-07
rs422566653	2	51833502	0.43	133.69	0
rs416951623	2	51954499	0.08	23.8	0.0459514
rs419504162	2	52042919	0.21	63.99	5.26015e-11
rs423017333	2	52154988	0.08	25.39	0.0201671
rs426272889	2	52463944	0.32	99.32	0
rs419189246	2	53472520	0.09	27.27	0.0076077
rs398166648	2	54824865	0.08	26.21	0.0131649
rs399660319	2	56052515	0.15	47.37	2.5307e-07
rs412185803	2	58479707	0.08	23.64	0.0499255
rs410330627	2	60986339	0.08	24.53	0.031503
rs409878159	2	68591767	0.08	23.86	0.0446914
rs428334330	2	72370976	0.1	31.6	0.000815339
rs429764735	2	72740215	0.15	47.37	2.5307e-07
rs429366463	2	84151740	0.12	37.98	3.08628e-05
rs418811505	2	84307737	0.08	25.1	0.0233896
rs421338240	2	85569880	0.12	37.98	3.08628e-05
rs407945825	2	88711994	0.09	26.9	0.0092243
rs416098908	2	92248749	0.14	43.05	2.30242e-06
rs408375723	2	94883835	0.08	24.13	0.0388787
rs414913219	2	100941753	0.2	63.34	7.65112e-11
rs426249607	2	101002413	0.26	79.62	0
rs419821694	2	106983662	0.1	30.46	0.00147175
rs402740474	2	116587021	0.11	34.37	0.000196423
rs425670340	2	121198776	0.11	33.81	0.000261763
rs421252431	2	123255075	0.1	32.29	0.000571327
rs400409501	2	123270353	0.1	32.29	0.000571327
rs401950754	2	126917398	0.09	28.56	0.00390967
rs412971225	2	136897136	0.08	25.16	0.0227631
rs424712745	2	136906109	0.23	70.29	0
rs399079577	2	137794828	0.11	32.9	0.000418781
rs430258070	2	147753461	0.1	29.82	0.00204064
rs404498948	2	148355403	0.08	25.55	0.018549
rs398225724	2	150283946	0.09	28.37	0.00431412
rs398303155	2	151427441	0.08	24.81	0.0273208
rs399863021	2	155906761	0.09	27.91	0.00546526
rs406878117	2	155929979	0.19	58.62	8.22496e-10
rs402064658	2	156072449	0.08	25.16	0.0227631
rs417071226	2	171517181	0.09	28.27	0.00453642
rs428388175	2	172846158	0.09	26.94	0.00904602
rs399117645	2	172873257	0.09	26.94	0.00904602
rs424756431	2	176361390	0.09	27.34	0.00734235
rs425934360	2	182974498	0.14	43.2	2.12847e-06
rs407607244	2	201006863	0.2	59.66	4.87759e-10
rs409899352	2	202255140	0.11	35.63	0.000102713
rs400218698	2	205342497	0.14	41.57	4.89116e-06
rs430706599	2	208057164	0.15	47.37	2.5307e-07
rs423749570	2	211394321	0.1	32.49	0.000514716
rs418597162	2	215218855	0.11	34.97	0.000144568
rs424366270	2	223303838	0.09	27.03	0.00860786
rs418260087	2	223497085	0.12	36.03	8.38659e-05
rs403961007	2	224844960	0.08	26.13	0.0137356
rs428784360	2	227357948	0.18	56.9	1.97495e-09
rs408595120	2	227632040	0.13	41.36	5.44591e-06
rs406850490	2	232694986	0.19	57.58	1.39633e-09
rs422243920	2	232725251	0.1	32.52	0.000508177
rs55630580	2	232774667	0.27	82.7	0
rs401162682	2	232795013	0.25	78.26	0
rs402498426	2	234757353	0.18	55.9	3.28998e-09
rs408767045	2	234779973	0.13	40.09	1.04563e-05
rs418362935	2	238407879	0.09	27	0.00878145
rs414559402	2	241540198	0.1	30.04	0.00182363
rs411993525	2	241608784	0.11	34.05	0.000231384
rs427706317	2	247008865	0.18	54.26	7.54592e-09
rs398417121	2	248569857	0.1	31.6	0.000815339
rs420418875	3	274686	0.12	37.99	3.06485e-05
rs419428420	3	1976951	0.08	26.21	0.0131649
rs424902265	3	2297466	0.09	28.1	0.00495248
rs412205607	3	2317163	0.1	32.15	0.000615451
rs421609285	3	3164720	0.11	34.94	0.000146585
rs420374166	3	4953287	0.1	31.1	0.0010557
rs410924832	3	6028563	0.08	25.32	0.020881
rs406419552	3	11562247	0.09	29.08	0.00298863
rs404528306	3	13899340	0.09	27.09	0.00834589
rs404773520	3	21288830	0.14	43.35	1.97343e-06
rs398857187	3	21338749	0.08	26.08	0.0140786
rs402828673	3	28089592	0.09	28.27	0.00453642
rs427500328	3	31953092	0.1	30.28	0.00160687
rs414798753	3	33738283	0.17	51.99	2.40293e-08
rs403328899	3	40255447	0.12	36.29	7.32551e-05
rs417474281	3	41409550	0.08	23.87	0.044342
rs430490547	3	42845384	0.1	31.71	0.000770815
rs427164292	3	45601793	0.12	37.99	3.06485e-05
rs403517160	3	48864022	0.08	23.77	0.0468392
rs421325051	3	59109523	0.09	27.61	0.00640034
rs423762753	3	63379476	0.08	24.09	0.0395992
rs430257914	3	63920141	0.11	33.69	0.000278195
rs421430215	3	64979247	0.09	27.14	0.00815223
rs420649955	3	68985654	0.08	23.77	0.0467856
rs422178890	3	73421173	0.11	32.53	0.000504872
rs407836526	3	74226691	0.18	54.06	8.35407e-09
rs427490307	3	74831268	0.13	39.72	1.26146e-05
rs417942907	3	74901117	0.11	32.36	0.000550449
rs407772715	3	75000515	0.1	31.15	0.00102775
rs425538048	3	75230310	0.19	57.25	1.65456e-09
rs419631609	3	77853492	0.08	26.08	0.0141396
rs403216055	3	83983779	0.1	31.24	0.000980658
rs407226710	3	87802974	0.08	24.13	0.0387328
rs408328443	3	88788903	0.09	26.42	0.0118574
rs426886786	3	89305477	0.14	42.52	3.01778e-06
rs422792299	3	89367739	0.15	45.69	5.97012e-07
rs398794891	3	89746453	0.09	27.06	0.00851202
rs411821632	3	89961947	0.16	50.16	6.11468e-08
rs415442934	3	95271589	0.1	29.94	0.00192222
rs422473207	3	96191248	0.09	28.27	0.00453642
rs424003039	3	101981494	0.1	30.24	0.00164617
rs418317591	3	102009994	0.1	30.49	0.00144867
rs426300337	3	104434490	0.09	27.33	0.00737261
rs409807207	3	107129908	0.11	35.43	0.000113959
rs421085305	3	107184873	0.14	43.62	1.71332e-06
rs404482493	3	108828543	0.09	29.08	0.00298863
rs412171203	3	111404615	0.11	34.44	0.000189308
rs404704216	3	112725533	0.12	37.99	3.06485e-05
rs412393482	3	126658867	0.11	34.68	0.000167601
rs422026589	3	128865270	0.08	26.27	0.0128101
rs400554037	3	128904338	0.08	25.29	0.0212993
rs425616833	3	129520782	0.08	25.96	0.0150088
rs425793255	3	136333924	0.23	71.41	0
rs409178314	3	137186991	0.11	33.21	0.000356744
rs399070200	3	137217533	0.18	54.48	6.78081e-09
rs420471489	3	138737218	0.12	37.82	3.33931e-05
rs408830840	3	144592445	0.17	51.87	2.55739e-08
rs400846469	3	149704256	0.09	26.43	0.0117947
rs423370130	3	154072493	0.18	56.9	1.97495e-09
rs409944714	3	158509010	0.08	26.21	0.0131649
rs159862429	3	161402604	0.09	28.27	0.00453642
rs406031700	3	166898332	0.08	24.67	0.029255
rs403588033	3	168409560	0.13	38.91	1.91607e-05
rs400439981	3	174206167	0.18	57.11	1.77889e-09
rs418803921	3	177340872	0.14	43.02	2.33685e-06
rs402616180	3	177943872	0.14	42.72	2.71433e-06
rs408559322	3	178582083	0.11	33.69	0.000278195
rs429038635	3	188970739	0.09	29.08	0.00298863
rs398444507	3	191485565	0.1	31.55	0.000835488
rs407777464	3	194577522	0.09	28.75	0.00353965
rs422591598	3	196054209	0.08	26.19	0.0133479
rs408802046	3	196848977	0.08	24.51	0.0317784
rs412421034	3	198864678	0.15	47.43	2.45314e-07
rs422232580	3	200964589	0.08	23.64	0.0499255
rs417049857	3	201559649	0.08	24.67	0.029255
rs412087363	3	206941299	0.08	24.7	0.0287975
rs421499291	3	207968663	0.09	28.27	0.00453642
rs416769611	3	209660741	0.12	37.19	4.62368e-05
rs402353704	3	210577272	0.08	25.48	0.019252
rs429647923	3	211604460	0.1	30.28	0.00160687
rs422661002	3	215111859	0.09	26.9	0.0092243
rs406019593	3	217022495	0.23	71.41	0
rs399002560	3	223259907	0.08	23.84	0.0451135
rs401845587	4	3518422	0.17	51.38	3.27229e-08
rs428799271	4	11901838	0.08	26.08	0.0141396
rs417359412	4	12045147	0.1	30.28	0.00160687
rs406699013	4	12176016	0.1	29.59	0.0023011
rs425009787	4	26946798	0.12	37.99	3.06485e-05
rs417370502	4	33020931	0.12	37.82	3.33931e-05
rs407612896	4	36987601	0.15	46.55	3.83747e-07
rs401526785	4	40750617	0.12	37.98	3.08628e-05
rs422288399	4	42369371	0.1	29.56	0.00233753
rs404847912	4	45951763	0.09	28.22	0.00465867
rs406565389	4	46213979	0.08	26.21	0.0131649
rs404711014	4	49434208	0.16	49.18	1.00627e-07
rs415545834	4	49457649	0.08	23.77	0.0467856
rs405305551	4	50236041	0.15	47.43	2.45314e-07
rs420567190	4	52365575	0.11	32.67	0.000470419
rs430476353	4	55820682	0.09	28.27	0.00453642
rs408249652	4	60403653	0.14	44.45	1.12158e-06
rs422963306	4	70548491	0.08	23.77	0.0467856
rs418497050	4	71661404	0.08	24.57	0.030901
rs409362267	4	73202646	0.11	35.18	0.000129252
rs403043243	4	79271045	0.09	28.29	0.00449278
rs424197772	4	80239012	0.08	24.67	0.029255
rs419703213	4	81325222	0.08	26.24	0.012964
rs429297248	4	81834314	0.1	30.9	0.0011704
rs425449887	4	82960614	0.08	25.33	0.0208298
rs398149196	4	89093960	0.09	27.71	0.00606607
rs428551798	4	92253311	0.1	31.75	0.000754422
rs403828114	4	98638925	0.09	28.92	0.00324803
rs419827535	4	98766625	0.08	24.59	0.0305138
rs420740235	4	98793354	0.08	25.88	0.0156794
rs159803668	4	100496910	0.17	50.83	4.34919e-08
rs404022453	4	103127954	0.11	33.47	0.000311113
rs423636947	4	107836269	0.15	44.66	1.01194e-06
rs429293046	4	113530059	0.11	34.17	0.000217169
rs402551097	4	114837042	0.11	33.4	0.000323745
rs403128679	4	114877487	0.23	70.29	0
rs407602417	4	115103494	0.08	24.67	0.0292911
rs427670267	4	117026995	0.13	40.05	1.06503e-05
rs419842588	4	117848386	0.12	37.82	3.33931e-05
rs411181446	5	1007103	0.08	23.84	0.0450759
rs411958489	5	2941883	0.08	23.64	0.0499255
rs410850715	5	6225640	0.08	25.06	0.0239743
rs411906221	5	6662995	0.13	39.76	1.23583e-05
rs398198904	5	11609537	0.15	47	3.0648e-07
rs55630732	5	12533821	0.08	26.21	0.0131649
rs160030796	5	12617976	0.15	47.43	2.45314e-07
rs415941418	5	13799403	0.19	58.42	9.13353e-10
rs404183233	5	13844616	0.15	46.72	3.53152e-07
rs161864325	5	14557013	0.14	41.88	4.18691e-06
rs420669123	5	17830441	0.09	28.34	0.00439197
rs427978045	5	17932219	0.1	29.27	0.00270881
rs407581046	5	20518021	0.1	29.94	0.00192222
rs423789321	5	27417484	0.09	28.37	0.00431412
rs412253060	5	33827879	0.08	25.31	0.0210688
rs418619071	5	36316927	0.08	26.26	0.0128201
rs404985119	5	37233570	0.08	24.81	0.0273208
rs160072454	5	40903694	0.18	57.11	1.77889e-09
rs421596099	5	41092255	0.15	47.43	2.45314e-07
rs422710487	5	46677506	0.2	60.78	2.72571e-10
rs427198068	5	48851662	0.12	37.58	3.78247e-05
rs411903076	5	51090663	0.09	27.06	0.00851202
rs399280769	5	51126423	0.17	53.22	1.28682e-08
rs415127874	5	51252017	0.1	30.46	0.00147175
rs426622598	5	51284980	0.1	30.46	0.00147175
rs418080373	5	51818687	0.25	76.64	0
rs161878197	5	52676133	0.08	23.87	0.044342
rs428763532	5	54213650	0.1	32.01	0.00066181
rs414693185	5	54392462	0.08	23.68	0.0489421
rs419689944	5	57342025	0.08	24.21	0.0371233
rs402027060	5	59126508	0.08	25.31	0.0210688
rs399497730	5	60855400	0.11	33.01	0.000395624
rs411485609	5	61103457	0.09	26.63	0.010635
rs407809544	5	61884442	0.1	30.28	0.00160687
rs417796960	5	67913733	0.09	28.27	0.00453642
rs424026775	5	68738840	0.11	33.71	0.000274836
rs421217544	5	75396461	0.09	28.27	0.00453642
rs418261292	5	82380217	0.1	31.14	0.00103235
rs420410117	5	88163581	0.11	35.04	0.000139481
rs417145107	5	97529901	0.08	24.32	0.0351818
rs428896137	5	101847139	0.1	32.45	0.000527565
rs429933706	5	101921410	0.08	24.35	0.0345947
rs426312984	5	104341497	0.1	30.28	0.00160687
rs428649162	5	106526900	0.11	34.1	0.000225509
rs416887516	6	6456621	0.1	30.28	0.00160687
rs421897959	6	7892348	0.08	26.27	0.0128101
rs398619180	6	14460694	0.09	29.02	0.00308056
rs401925972	6	20407507	0.1	32.38	0.000546781
rs416446475	6	23871398	0.08	24.15	0.038328
rs401030947	6	24895446	0.09	28.75	0.00353965
rs428962703	6	26947375	0.08	24.81	0.0273208
rs424059970	6	28507154	0.09	28.27	0.00453642
rs423192554	6	34732337	0.11	34.57	0.000177089
rs416694099	6	36164118	0.12	37.82	3.33931e-05
rs424300183	6	37177538	0.16	50.24	5.85359e-08
rs426442040	6	43220491	0.1	29.94	0.00192222
rs417424582	6	44179581	0.09	28.67	0.00369729
rs413102827	6	46376388	0.1	29.27	0.00270881
rs425397118	6	62256872	0.13	39.76	1.23583e-05
rs429070476	6	69867326	0.14	43.13	2.20174e-06
rs414976288	6	70346684	0.32	98.27	0
rs408373770	6	70557771	0.09	28.27	0.00453642
rs413014795	6	72522320	0.1	29.94	0.00192222
rs414223919	6	73884510	0.08	25.16	0.0227631
rs408600660	6	76599033	0.08	26.27	0.0128101
rs415225796	6	78532089	0.18	54.54	6.56084e-09
rs412176915	6	80400448	0.09	26.43	0.0117962
rs418809838	6	85255170	0.1	29.78	0.00208326
rs401619355	6	85870291	0.08	24.89	0.0261633
rs412932318	6	85912079	0.08	24.89	0.0261633
rs412287776	6	87170703	0.09	26.43	0.0117947
rs415838829	6	87482197	0.15	47.48	2.3948e-07
rs418785996	6	89312731	0.08	24.67	0.029255
rs429966346	6	89324712	0.1	29.62	0.00225868
rs406872653	6	95373174	0.12	37.99	3.06485e-05
rs430587876	6	97453504	0.08	26.23	0.013028
rs161853463	6	101164348	0.12	37.82	3.33931e-05
rs426795694	6	111284512	0.08	24.66	0.0295276
rs401194537	6	112615782	0.08	23.68	0.0489421
rs420874032	6	114928899	0.2	62.31	1.24331e-10
rs401509021	6	115090220	0.1	30.52	0.00142544
rs418173770	7	2188566	0.12	38.08	2.91912e-05
rs402090026	7	8910939	0.09	28.6	0.00382389
rs399027028	7	9248052	0.09	27.37	0.00724707
rs404371339	7	12620163	0.18	57.11	1.77889e-09
rs428866090	7	13433797	0.11	33.43	0.000318804
rs425646228	7	15105548	0.08	26.23	0.013028
rs399574233	7	18625338	0.12	35.97	8.62887e-05
rs403777561	7	19415040	0.14	44.38	1.16694e-06
rs401370422	7	20306527	0.09	27.04	0.008567
rs429736819	7	21626745	0.19	58.46	8.94225e-10
rs416233850	7	23365071	0.11	34.44	0.000189308
rs412314727	7	25876257	0.1	31.51	0.000853557
rs415137520	7	26804895	0.14	43.04	2.30776e-06
rs428880526	7	26863476	0.14	42.97	2.39755e-06
rs416772870	7	35936861	0.12	36.78	5.68198e-05
rs398129688	7	39057909	0.12	38.08	2.91912e-05
rs424911230	7	39128101	0.08	25.53	0.0187205
rs399379482	7	39173427	0.08	26.23	0.013028
rs424033958	7	45448301	0.1	31.19	0.00101024
rs422670653	7	47518226	0.15	47.43	2.45314e-07
rs160328412	7	48342377	0.09	28.27	0.00453642
rs408945780	7	49014885	0.14	43.73	1.62308e-06
rs407678481	7	50661977	0.09	27.67	0.00620579
rs398211654	7	50948775	0.15	47.43	2.45314e-07
rs414838248	7	51600923	0.12	36.65	6.09209e-05
rs414104198	7	54095694	0.45	138.77	0
rs409650101	7	54122912	0.11	33.44	0.000316774
rs421100999	7	54132368	0.09	28.75	0.00354307
rs423640002	7	54325552	0.09	26.43	0.0117947
rs413415831	7	55340598	0.12	38.12	2.8692e-05
rs401694424	7	55724963	0.11	32.63	0.00048077
rs414639478	7	55793575	0.09	28.27	0.00453642
rs406921087	7	56372841	0.09	28.27	0.00453642
rs429201101	7	58611457	0.2	62.31	1.24331e-10
rs430520940	7	61671922	0.08	25.19	0.0223783
rs412037747	7	61975536	0.1	32.49	0.000514716
rs420918133	7	63631984	0.12	37.82	3.33931e-05
rs428522262	7	63670671	0.12	37.82	3.33931e-05
rs407199895	7	63690152	0.12	37.82	3.33931e-05
rs415355870	7	66623891	0.09	28.75	0.00354362
rs427296916	7	66963407	0.08	24.75	0.0281306
rs414365774	7	71494726	0.1	30.75	0.00126618
rs425612473	7	76837002	0.09	28.75	0.00354362
rs398442476	7	88159634	0.1	30.46	0.00147175
rs413718331	7	96888948	0.16	49.18	1.00627e-07
rs415279741	7	99024310	0.09	27.37	0.00724707
rs403326845	8	1451020	0.08	24.35	0.0345947
rs401366526	8	1613512	0.08	23.64	0.0499255
rs417718678	8	8365934	0.12	38	3.04863e-05
rs399373941	8	9961247	0.08	23.87	0.0444461
rs414757597	8	10332930	0.1	30.92	0.00115697
rs429472734	8	15265792	0.1	32.43	0.000531396
rs404188068	8	16660221	0.1	29.94	0.00192222
rs402597739	8	16859496	0.11	32.9	0.000418781
rs417960915	8	16865944	0.1	30.92	0.00115697
rs416698486	8	19907877	0.1	31.09	0.00106032
rs427988053	8	19927671	0.15	46.02	5.05247e-07
rs400444990	8	21604047	0.1	29.59	0.0023011
rs403857337	8	27329314	0.08	24.35	0.0345947
rs426189165	8	28772677	0.49	143.41	0
rs424212941	8	36483893	0.1	29.94	0.00192222
rs401718846	8	36534660	0.14	41.86	4.21484e-06
rs418452365	8	42601145	0.13	40.09	1.04563e-05
rs425646678	8	42614373	0.13	40.09	1.04563e-05
rs404222325	8	42620184	0.16	49.18	1.00627e-07
rs407798900	8	43285716	0.08	25.33	0.0208298
rs412386607	8	45222581	0.09	27.03	0.00863096
rs429596926	8	46136534	0.16	49.18	1.00627e-07
rs398750528	8	47300318	0.08	26.21	0.0131649
rs423987785	8	48453558	0.09	27.32	0.00744399
rs403412242	8	49677109	0.2	61.05	2.39098e-10
rs404709592	8	57205115	0.08	25.33	0.0208298
rs407596008	8	58828351	0.1	30.24	0.00164617
rs420075429	8	59916970	0.11	34.44	0.000189308
rs402735995	8	59951217	0.1	30.92	0.00115697
rs406289105	8	60422188	0.09	28.27	0.00453642
rs400097480	8	64103900	0.08	24.13	0.0388787
rs430243660	8	67227685	0.11	33.81	0.000261763
rs411416859	8	72516123	0.08	26.11	0.013905
rs417969662	8	85079506	0.14	42.54	2.98993e-06
rs414539437	8	85305766	0.1	30.28	0.00160687
rs421321289	8	85806823	0.09	27.27	0.0076077
rs420224535	8	86184259	0.08	25.99	0.0148011
rs413244239	9	11255578	0.1	32.47	0.000520882
rs411190517	9	14915847	0.09	26.45	0.0116627
rs399429275	9	30523464	0.1	30.33	0.00156874
rs422608995	9	31995089	0.15	45.21	7.63018e-07
rs423050735	9	33459554	0.1	30.52	0.00142544
rs414687842	9	37635855	0.15	47.43	2.45314e-07
rs411592248	9	40704251	0.09	28.37	0.00431676
rs411544133	9	41438836	0.08	23.8	0.0459514
rs426001737	9	41668592	0.12	37.82	3.33931e-05
rs400006718	9	44054234	0.08	26.24	0.012964
rs411308325	9	44077434	0.08	26.24	0.012964
rs403592823	9	58269144	0.19	58.11	1.06638e-09
rs430022790	9	60393655	0.08	24.66	0.0295276
rs412922453	9	61279060	0.09	28.99	0.00313647
rs406763442	9	64980000	0.1	30.92	0.00115697
rs409068107	9	68146306	0.11	33.12	0.000373307
rs401362788	9	80002652	0.08	24.52	0.0317443
rs424511855	9	80132983	0.12	36.93	5.28222e-05
rs422740082	9	81151323	0.1	29.94	0.00192222
rs408534539	9	81172796	0.13	41.75	4.46342e-06
rs416206353	9	81675935	0.08	24.9	0.0260494
rs415340936	9	86548612	0.1	31.6	0.000815339
rs430516549	9	86557373	0.09	27.33	0.00737261
rs413857366	9	88299772	0.08	24.57	0.030901
rs417770168	9	91408841	0.08	24.94	0.0255041
rs427058965	9	94534672	0.15	47.43	2.45314e-07
rs402634596	10	13471427	0.09	28.52	0.00399737
rs417404982	10	18464401	0.08	25.06	0.0239743
rs404423730	10	18816358	0.1	30.09	0.00177704
rs398992379	10	20571271	0.08	25.16	0.0227631
rs405801658	10	24393361	0.15	45.79	5.68383e-07
rs401160806	10	28476824	0.13	39.1	1.73526e-05
rs421383362	10	29163798	0.13	40.37	9.06775e-06
rs428592330	10	29214065	0.22	68.02	4.78195e-12
rs401128289	10	29319767	0.49	151.17	0
rs419203432	10	29392142	0.13	38.95	1.87456e-05
rs414794714	10	29776019	0.24	74.48	0
rs427189914	10	30246476	0.08	23.87	0.044342
rs401593020	10	33373153	0.11	32.56	0.00049799
rs421917330	10	33543610	0.16	49.13	1.03195e-07
rs402510428	10	33560579	0.1	29.64	0.00223994
rs409191659	10	43886599	0.08	24.07	0.0399759
rs428924054	10	46426369	0.08	26.26	0.0128201
rs424519793	10	47776359	0.11	33.68	0.000279856
rs424371597	10	48464822	0.15	47.43	2.45314e-07
rs401446596	10	49304658	0.08	25.23	0.0218781
rs406374456	10	52082113	0.13	40.09	1.04563e-05
rs417177019	10	78274435	0.08	23.8	0.0460734
rs414119784	10	80514950	0.12	37.79	3.39035e-05
rs418021751	11	5117033	0.12	36.58	6.31642e-05
rs413812679	11	5621314	0.19	57.86	1.20983e-09
rs402915428	11	10259425	0.09	26.46	0.0115969
rs412658097	11	14758813	0.08	26.2	0.0132608
rs416704514	11	18292250	0.31	95.53	0
rs428078405	11	18302509	0.29	89.22	0
rs406336699	11	18401243	0.18	54.34	7.24944e-09
rs421693507	11	18408552	0.13	38.89	1.92987e-05
rs410999851	11	21094375	0.08	24.73	0.0284714
rs401076666	11	21174577	0.09	28.76	0.00353196
rs423468738	11	21312094	0.08	25.64	0.0176819
rs161031047	11	22385532	0.09	28.28	0.00452678
rs408578674	11	31385089	0.19	57.38	1.54457e-09
rs410607461	11	33388527	0.16	50.08	6.36526e-08
rs400535637	11	33474325	0.3	91.8	0
rs414413707	11	36415602	0.09	26.46	0.011592
rs407379587	11	37028484	0.08	23.87	0.0443839
rs406860188	11	38695287	0.16	47.83	2.00283e-07
rs424113850	11	40258505	0.22	67.9	9.56391e-12
rs401080640	11	40594787	0.08	25.33	0.0208298
rs419650688	11	43101322	0.08	26.27	0.0128101
rs400277829	11	43742150	0.15	47.37	2.5307e-07
rs428843538	11	45167495	0.13	40.39	8.98083e-06
rs409702479	11	45291848	0.12	37.1	4.83682e-05
rs55632348	11	47493701	0.08	25.42	0.0198803
rs417523055	11	50100692	0.09	28.31	0.00445244
rs414721621	11	51351177	0.25	77.48	0
rs403066959	11	51592245	0.08	25.6	0.0180552
rs416843714	11	53955667	0.09	28.17	0.00479016
rs413491072	11	59684058	0.13	41.5	5.07064e-06
rs429185942	12	1284080	0.09	27.7	0.00610354
rs422956713	12	3607874	0.13	40.64	7.87091e-06
rs411639737	12	12908129	0.11	33.81	0.000261763
rs400607822	12	17097159	0.1	29.9	0.00195723
rs412438598	12	20428035	0.08	26.19	0.0133479
rs427380070	12	24607117	0.09	28.75	0.00354362
rs410130997	12	26413072	0.09	28.27	0.00453642
rs409401510	12	30660882	0.08	24.66	0.0295276
rs430787815	12	37954187	0.1	31.38	0.000913042
rs160797608	12	50509329	0.08	26.08	0.0141396
rs410327091	12	50980092	0.09	26.71	0.0102068
rs415277083	12	55875759	0.17	53.14	1.33703e-08
rs412784182	12	56381408	0.08	24.78	0.0277382
rs410918640	12	67677086	0.1	29.96	0.0018964
rs419881193	12	69860889	0.09	28.7	0.0036364
rs403451200	12	71622699	0.1	29.94	0.00192222
rs421210520	12	72166742	0.09	28.37	0.00431412
rs413886112	12	73153334	0.09	27.91	0.00547626
rs55628145	12	75813935	0.12	37.31	4.33819e-05
rs407900174	12	75840219	0.16	49.62	8.05185e-08
rs419563723	12	75854258	0.23	72.42	0
rs416879007	12	76863611	0.09	28.27	0.00453642
rs416905762	13	1809980	0.09	27.31	0.00747394
rs403741758	13	17210470	0.11	34.44	0.000189308
rs399374259	13	20606009	0.12	36.36	7.06493e-05
rs420548489	13	21536603	0.1	31.64	0.000800022
rs399114268	13	27790114	0.15	45.31	7.2503e-07
rs422853260	13	29085427	0.11	34.44	0.000189308
rs414574712	13	33882348	0.1	31.64	0.000800022
rs401437864	13	34681977	0.08	26.08	0.0141396
rs414126815	13	36735225	0.11	34	0.000237254
rs428966589	13	38521249	0.18	57.11	1.77889e-09
rs407370250	13	38684622	0.18	56.78	2.0945e-09
rs405171371	13	38776415	0.51	157.46	0
rs414600018	13	38787696	0.13	41.07	6.33693e-06
rs430342277	13	38826946	0.17	54.08	8.28234e-09
rs420118910	13	38864209	0.11	35.09	0.000135688
rs418477118	13	39120757	0.09	28.27	0.00453642
rs406271416	13	40065956	0.1	29.84	0.00202153
rs401068362	13	40131690	0.11	34.66	0.000169001
rs399916412	13	40777980	0.11	32.53	0.000504872
rs406378254	13	41801313	0.11	34.57	0.000177264
rs400708311	13	42810896	0.22	67.4	9.56391e-12
rs411325507	13	48266484	0.11	32.62	0.000482725
rs427301675	13	48552093	0.08	24.63	0.0299059
rs398160754	13	49137513	0.08	26.2	0.0132608
rs401543135	13	52197308	0.11	34.05	0.000231384
rs398177406	13	53394558	0.11	35.55	0.000107285
rs160586576	13	53400412	0.12	37.82	3.33931e-05
rs405314638	13	53453154	0.16	49.7	7.71233e-08
rs427927440	13	53545448	0.19	57.84	1.22896e-09
rs405045382	13	55557195	0.08	26.21	0.0131649
rs408166529	13	56508160	0.08	24.59	0.0305138
rs414898117	13	59631667	0.08	24.67	0.029255
rs429055908	13	60278589	0.17	53.25	1.2653e-08
rs412076121	13	60961460	0.11	34.53	0.000181217
rs415074556	13	64807226	0.15	47.43	2.45314e-07
rs408435281	13	67518787	0.13	40.05	1.06609e-05
rs398633701	13	67691102	0.1	29.82	0.00204064
rs409534622	13	68048101	0.1	30.57	0.00138425
rs418130561	13	68103092	0.08	25.33	0.0208298
rs430063768	13	75313522	0.55	169.74	0
rs416766904	13	75458063	0.11	35.3	0.000121709
rs402313952	13	75582759	0.14	41.86	4.22695e-06
rs411462000	13	75789049	0.16	50.23	5.90332e-08
rs408294496	13	76694063	0.17	51.33	3.36554e-08
rs420516703	13	80265792	0.09	28.52	0.00399737
rs410699513	13	80788765	0.12	36.78	5.68198e-05
rs413436476	13	81562112	0.12	36.36	7.06493e-05
rs401966520	14	2208825	0.09	26.63	0.010635
rs411046158	14	2491000	0.21	66.54	1.43459e-11
rs413379309	14	16431533	0.1	29.82	0.00204064
rs409581577	14	24629290	0.09	28.27	0.00453642
rs400320485	14	29075221	0.15	47.37	2.5307e-07
rs404904405	14	38473521	0.11	33.21	0.000355524
rs416238644	14	38512975	0.08	24.66	0.0295276
rs429751682	14	44118763	0.1	32.08	0.000636169
rs400179517	14	45704457	0.11	33.76	0.000267977
rs414969685	14	45922152	0.1	30.52	0.00142544
rs398773151	14	46138887	0.09	26.43	0.0117947
rs413669839	15	13107004	0.08	24.35	0.0345947
rs426131018	15	13389956	0.18	54.58	6.42694e-09
rs428235301	15	13872637	0.13	39.77	1.23179e-05
rs414954821	15	26168629	0.08	26.1	0.0139642
rs409595317	15	28684717	0.09	28.13	0.00488615
rs405684698	15	38043470	0.1	31.34	0.000932129
rs413960289	15	41100343	0.08	25.31	0.0210688
rs426812278	15	52747740	0.08	24.89	0.0261633
rs403896607	15	55792990	0.09	26.41	0.0118803
rs416427612	15	55922182	0.23	72.42	0
rs427783715	15	55983618	0.1	32.43	0.000531396
rs404907127	15	58612510	0.08	23.65	0.0496965
rs412048998	15	58657672	0.19	58.06	1.09507e-09
rs428559853	15	65030213	0.08	25.88	0.0156794
rs402845698	15	65104296	0.12	36.56	6.37696e-05
rs407642684	15	71213522	0.11	33.81	0.000261763
rs416992079	15	71299714	0.09	28.37	0.00431412
rs426981781	16	1344355	0.09	26.9	0.0092243
rs412409010	16	1408565	0.15	45.22	7.57614e-07
rs411903197	16	6550070	0.13	39.46	1.44006e-05
rs401346736	16	15142734	0.13	40.09	1.04563e-05
rs413049228	16	18182411	0.18	55.06	5.04496e-09
rs424057609	16	18267903	0.19	58.12	1.06638e-09
rs400058195	16	19328196	0.19	58.46	8.94225e-10
rs412965905	16	20629083	0.09	27.33	0.00737261
rs423173194	16	24852284	0.08	26.24	0.012964
rs424090801	16	24928491	0.12	38.35	2.5434e-05
rs425228501	16	25014902	0.32	98.08	0
rs428732223	16	31496925	0.2	60.94	2.53443e-10
rs405338206	16	40589162	0.09	26.45	0.0116627
rs400255471	16	45887296	0.12	37.1	4.83682e-05
rs418601716	16	46077257	0.08	23.84	0.0450759
rs429467772	16	46152874	0.12	35.97	8.61058e-05
rs417284318	16	62440592	0.08	23.84	0.0450759
rs417517881	16	67855937	0.1	32.47	0.000520882
rs423963221	17	3549913	0.09	28.75	0.00353965
rs412855978	17	4213331	0.12	36.93	5.28291e-05
rs428862653	17	4499239	0.12	35.72	9.81491e-05
rs429391260	17	9925477	0.13	40.09	1.04563e-05
rs403322538	17	11397555	0.2	61.78	1.67368e-10
rs426546477	17	12876590	0.08	24.89	0.0261633
rs399174257	17	13203836	0.3	92.72	0
rs409826050	17	18933987	0.11	34	0.000237254
rs416919928	17	18969640	0.12	36.93	5.28291e-05
rs415630560	17	19645726	0.11	33.69	0.000278195
rs429181122	17	21327881	0.1	30.28	0.00160687
rs429499694	17	23518635	0.19	59.64	4.87759e-10
rs426659813	17	27324040	0.1	30.52	0.00142266
rs425014919	17	32001227	0.08	24.98	0.0250058
rs403159137	17	35204868	0.08	25.71	0.0171081
rs415911573	17	40588029	0.11	35.15	0.000131212
rs428116573	17	48920440	0.08	23.86	0.0446914
rs412812385	17	60027659	0.1	32.47	0.000520882
rs409014712	17	61094671	0.14	43.02	2.33685e-06
rs413750520	17	63465856	0.09	28.67	0.00369729
rs429758550	17	65820673	0.08	26.13	0.0137356
rs419488255	18	2243903	0.09	26.29	0.0126368
rs428102685	18	4402651	0.08	25.7	0.017166
rs422213460	18	12763249	0.15	47.37	2.5307e-07
rs424389652	18	13212178	0.1	28.87	0.00332953
rs409273881	18	20723132	0.08	23.76	0.046926
rs430053891	18	24875989	0.11	33.1	0.000377268
rs406371723	18	27814514	0.08	23.76	0.046926
rs424716880	18	28582497	0.1	32.2	0.000599975
rs420173558	18	30551429	0.11	33.42	0.000319691
rs423699729	18	38723164	0.19	59.4	5.54707e-10
rs405898831	18	40353735	0.08	24.65	0.029607
rs430627311	18	44112770	0.08	23.82	0.0455965
rs400762743	18	50779717	0.08	24.13	0.0387328
rs402101075	18	51649648	0.09	27.77	0.00589425
rs419061310	18	65113734	0.1	31.38	0.000913042
rs404730996	19	566456	0.1	29.94	0.00192222
rs400172830	19	2493222	0.11	33.47	0.000311113
rs403522729	19	4541684	0.18	54.54	6.56084e-09
rs417169400	19	8425720	0.16	50.07	6.38056e-08
rs423024322	19	8432176	0.18	55.24	4.59546e-09
rs421658231	19	8501484	0.13	38.8	2.0267e-05
rs398321430	19	12568063	0.08	24.7	0.0287975
rs428762452	19	15440926	0.09	28.6	0.00382389
rs161240274	19	16262406	0.16	49.7	7.71233e-08
rs416659002	19	19801023	0.1	30.09	0.00177704
rs424435933	19	25016277	0.08	25.36	0.0204954
rs161250002	19	32448004	0.12	37.82	3.33931e-05
rs412437752	19	32478215	0.12	37.82	3.33931e-05
rs430430903	19	33100425	0.08	24.13	0.0387328
rs416779958	19	35047465	0.08	23.78	0.0464436
rs427772942	19	36787593	0.09	28.27	0.00453642
rs427744870	19	45276006	0.15	47.43	2.45314e-07
rs417356772	19	45423711	0.09	28.75	0.00353965
rs426732626	19	48688137	0.11	32.39	0.00054275
rs424919779	19	50509303	0.08	25.01	0.0245503
rs410430179	19	51617073	0.08	24.68	0.0291604
rs409450577	19	51662235	0.11	33.21	0.000355524
rs410806517	19	51789681	0.1	30.87	0.00118816
rs403828640	19	54970945	0.1	30.09	0.00177704
rs407025065	19	59919515	0.09	28.27	0.00453642
rs403331197	20	5085823	0.1	31.67	0.000787184
rs425920338	20	5790365	0.08	26.08	0.0141396
rs411571380	20	6772795	0.11	33.69	0.000278195
rs400328483	20	8630740	0.09	26.96	0.00894464
rs403496676	20	9605992	0.12	36.36	7.06493e-05
rs411147585	20	9656640	0.12	36.03	8.38659e-05
rs427947642	20	12382264	0.08	23.71	0.0481968
rs427659278	20	21254611	0.08	23.94	0.0427795
rs414401198	20	35141124	0.09	26.72	0.010107
rs407439717	20	35917532	0.1	29.37	0.00258091
rs404637340	20	40037750	0.1	31.06	0.00107796
rs425212690	20	42220857	0.12	36.65	6.09209e-05
rs422214310	20	44345874	0.08	25.11	0.0232916
rs408696708	20	46184818	0.18	56.9	1.97495e-09
rs429906056	20	47261087	0.22	69.3	4.78195e-12
rs399901556	21	1914848	0.16	49.18	1.00627e-07
rs425349034	21	5950899	0.11	33.68	0.000279856
rs417007851	21	6190053	0.08	26.27	0.0128101
rs420199829	21	6786934	0.14	44.89	8.99973e-07
rs400543058	21	11670243	0.11	33.54	0.000301222
rs412335966	21	12102934	0.13	41.75	4.46342e-06
rs411938135	21	15256070	0.21	66.38	1.43459e-11
rs399667135	21	15263788	0.15	45.99	5.13013e-07
rs424269342	21	16313790	0.13	39.77	1.23179e-05
rs428777429	21	16701199	0.11	35.04	0.000139481
rs415077357	21	20696861	0.12	36.07	8.21773e-05
rs413323453	21	48745001	0.16	49.18	1.00627e-07
rs430083154	22	28859354	0.08	23.79	0.0461668
rs412337134	22	33647965	0.08	26.21	0.0131649
rs426223679	22	37457156	0.09	28.34	0.00439197
rs428259336	22	39756780	0.09	27.87	0.00557638
rs429561397	22	40935333	0.26	78.74	0
rs419835884	22	41925896	0.15	47.39	2.5011e-07
rs421522470	22	42375559	0.09	28.77	0.00350634
rs402090350	22	44214205	0.09	27.74	0.00596705
rs417108364	22	46870691	0.16	48.42	1.48164e-07
rs401312074	23	7263113	0.08	23.86	0.0446914
rs428185758	23	8874448	0.27	83.18	0
rs418346802	23	9018407	0.08	24.73	0.0284714
rs403488883	23	9115625	0.14	43.19	2.14009e-06
rs429325866	23	9658904	0.1	31.65	0.000793477
rs418485694	23	26257286	0.14	42.54	2.98993e-06
rs412612770	23	34408920	0.08	25.36	0.0204954
rs400166287	23	35251721	0.11	34.44	0.000189308
rs408646126	23	44910124	0.1	30.52	0.00142544
rs409725836	23	48491479	0.08	25.54	0.0186595
rs424426911	23	52360964	0.09	27.65	0.00627221
rs429530234	23	54792376	0.08	25.16	0.0227631
rs412641756	24	96354	0.12	37.82	3.33931e-05
rs404725789	24	5175708	0.09	28.27	0.00453642
rs400852457	24	5909401	0.09	26.18	0.0133708
rs403176737	24	7798957	0.2	60.94	2.53443e-10
rs415740546	24	20457090	0.13	39.31	1.55832e-05
rs162230410	24	27171280	0.2	62.37	1.24331e-10
rs399727488	24	29466063	0.09	27.03	0.00862614
rs405782324	24	31202783	0.09	27.2	0.00791404
rs411858615	24	35564714	0.09	28.78	0.00349766
rs424386834	24	36396510	0.14	44.65	1.01369e-06
rs418603592	25	3089347	0.08	26.21	0.0131649
rs426694366	25	5334803	0.11	34.17	0.000217777
rs402359668	25	6919299	0.11	34.44	0.000189308
rs423800833	25	10545080	0.08	25.64	0.0176819
rs424641896	25	20248465	0.11	34.44	0.000189308
rs399984788	25	22201151	0.14	43.71	1.64069e-06
rs407364887	25	29637737	0.12	37.98	3.08628e-05
rs406963620	25	31829732	0.12	36.56	6.3698e-05
rs415613970	25	33339539	0.09	26.99	0.00882264
rs402605882	25	36855253	0.1	30.46	0.00147175
rs416390545	25	38720861	0.16	50.08	6.36526e-08
rs423001425	25	42655076	0.08	25.33	0.0208298
rs415168816	26	2827932	0.1	29.9	0.00195723
rs403840890	26	5930643	0.09	26.43	0.0117947
rs428415786	26	7957981	0.28	84.35	0
rs417759440	26	27229648	0.13	41.01	6.53909e-06
rs409075036	26	37985501	0.08	24.68	0.0291604

## Sheet: Table S2_b
SNP	CHROMOSOME	POSITION (bp)	Fst	χ2	Bonferroni corrected P
rs408274132	1	400518	0.17	29.83	0.0020285
rs404116900	1	1668358	0.17	30.63	0.00134306
rs424828742	1	4600477	0.14	25.35	0.0205594
rs415363654	1	5073866	0.23	41.56	4.928e-06
rs413879765	1	5527298	0.19	33.15	0.000367281
rs418826584	1	6457168	0.14	23.88	0.044099
rs407100896	1	8959970	0.17	30.3	0.00159024
rs400710743	1	14048331	0.22	38.53	2.31935e-05
rs423817557	1	19278111	0.21	37.88	3.24235e-05
rs425059302	1	24294498	0.16	27.55	0.00660719
rs409198082	1	26771379	0.17	30.15	0.00172406
rs430808365	1	27552736	0.19	34.22	0.000212285
rs401490882	1	28734876	0.14	24.23	0.036825
rs411969857	1	29049438	0.15	26.91	0.00919838
rs427117377	1	32854930	0.17	29.42	0.00251033
rs412542354	1	37745401	0.18	32.3	0.000570337
rs429864967	1	39203360	0.26	45.49	6.6e-07
rs409489262	1	39216105	0.24	41.28	5.67708e-06
rs413077911	1	39608518	0.16	28.21	0.00468734
rs398711570	1	40539479	0.15	26.14	0.0137124
rs425947595	1	44686623	0.2	35.31	0.00012109
rs430733031	1	45254804	0.15	27.45	0.00692713
rs413842698	1	48235855	0.18	31.81	0.000733997
rs412968205	1	52157893	0.21	36.95	5.22841e-05
rs406010055	1	55347333	0.14	24.42	0.0333682
rs408203732	1	55621323	0.2	35.59	0.000105078
rs416315255	1	58361158	0.17	30.63	0.00134306
rs427452710	1	58441112	0.14	25.47	0.0193032
rs159679297	1	66242794	0.18	31.26	0.000974237
rs414408116	1	68464884	0.29	51.42	3.21825e-08
rs398659540	1	69203365	0.13	23.87	0.0443691
rs404122983	1	69396189	0.2	35.31	0.00012109
rs426658927	1	69534364	0.23	40.58	8.12412e-06
rs421310179	1	80183553	0.26	45.88	5.40332e-07
rs422654902	1	81298666	0.14	25.64	0.0177419
rs403413256	1	88052373	0.16	28.88	0.00332504
rs424861693	1	94072154	0.2	35.1	0.000134833
rs405360994	1	96641147	0.2	35.95	8.7333e-05
rs399045604	1	97137894	0.26	45.88	5.40332e-07
rs403705802	1	99703818	0.22	38.65	2.18478e-05
rs408200157	1	100378018	0.15	27.56	0.00655915
rs398849517	1	101227078	0.14	24.41	0.0335504
rs404575969	1	101516085	0.15	26.14	0.0136842
rs424857439	1	109080103	0.17	30.63	0.00134306
rs416961795	1	112458966	0.17	30.43	0.00149156
rs420178604	1	118669195	0.14	24.39	0.0338002
rs409559590	1	119726228	0.14	25.06	0.0239086
rs411403111	1	120850316	0.22	38.65	2.18478e-05
rs411351529	1	122180132	0.14	24.39	0.0338002
rs402071119	1	123488832	0.22	39.32	1.5526e-05
rs410598284	1	125240283	0.19	32.22	0.000594159
rs419050283	1	130694009	0.16	28.06	0.00507847
rs414412421	1	130771791	0.17	30.15	0.00172406
rs403104849	1	139546368	0.31	54.29	7.43594e-09
rs408890774	1	142112774	0.17	29.93	0.00192756
rs407778646	1	146835529	0.17	31.04	0.00108594
rs418269159	1	152144635	0.15	26.88	0.00932678
rs420066586	1	158518078	0.14	24.78	0.0277119
rs420905339	1	172121995	0.16	28.91	0.00326475
rs408429123	1	176690213	0.14	25.09	0.0235714
rs425753700	1	176841428	0.29	50.86	4.2655e-08
rs415589606	1	176871916	0.19	33.55	0.000299205
rs409877661	1	177143288	0.21	36.63	6.16262e-05
rs426225434	1	181296949	0.2	36.11	8.02833e-05
rs404257137	1	183993473	0.18	31.49	0.000863819
rs399285583	1	189890479	0.2	35.1	0.000134833
rs426860144	1	190108119	0.14	24.66	0.0295222
rs403021965	1	191608282	0.13	23.94	0.042873
rs401303425	1	193203896	0.24	42.42	3.17914e-06
rs410897515	1	196258617	0.15	26.52	0.0112308
rs398728225	1	197690506	0.14	24.85	0.0266489
rs416901032	1	203122542	0.17	29.48	0.00242913
rs428396004	1	203139838	0.14	23.8	0.0460998
rs418240359	1	213125466	0.15	27.45	0.00692713
rs399679344	1	217087473	0.15	26.8	0.00969572
rs429025161	1	217103660	0.19	34.06	0.000230283
rs403390881	1	217996544	0.15	27.58	0.00649781
rs415520358	1	218792986	0.16	27.99	0.0052534
rs414226797	1	219628310	0.26	45.88	5.40332e-07
rs422928054	1	219890003	0.15	27.19	0.00794588
rs423873067	1	220603708	0.14	25.09	0.023549
rs413897896	1	220820954	0.19	32.45	0.000526991
rs430070877	1	221368939	0.2	35.1	0.000134833
rs423465491	1	223720942	0.2	35.1	0.000134833
rs422001140	1	229043678	0.14	25.57	0.0184122
rs420530090	1	229594211	0.29	51.42	3.21825e-08
rs429863690	1	235016997	0.26	45.32	7.20779e-07
rs161717499	1	235497703	0.2	35.46	0.000112268
rs414104022	1	236359969	0.23	40.84	7.10972e-06
rs415312841	1	236927444	0.16	29	0.00311067
rs430065346	1	237194920	0.19	33.05	0.000386178
rs417785019	1	237541022	0.15	26.64	0.0105837
rs416491986	1	243039613	0.15	25.25	0.0216463
rs411497012	1	250855815	0.16	28.48	0.00407094
rs421934733	1	253332661	0.14	25.11	0.0233515
rs405034551	1	253515479	0.14	25.38	0.0202816
rs414144792	1	258919200	0.14	25.45	0.0195696
rs55628289	1	262592833	0.21	37.39	4.1734e-05
rs406344987	1	263546696	0.16	27.66	0.00623572
rs403083813	1	264878207	0.17	30.19	0.00168408
rs415717305	1	267710037	0.22	38.64	2.19802e-05
rs400231367	1	268072487	0.25	44.1	1.34062e-06
rs424115298	1	268298255	0.14	24.51	0.0317782
rs416078500	1	269193680	0.15	27.51	0.00674068
rs412073954	1	272528087	0.17	30.15	0.00172406
rs421120043	2	2250891	0.22	38.73	2.10043e-05
rs410833640	2	6088549	0.21	36.71	5.9019e-05
rs400457615	2	7266229	0.17	30.63	0.00134306
rs425533847	2	8327292	0.14	24.51	0.0317782
rs398348797	2	8941789	0.2	35.29	0.000122453
rs408042880	2	11350861	0.31	54.34	7.27813e-09
rs423867976	2	11600423	0.17	30.6	0.00136886
rs404910580	2	11743310	0.22	38.49	2.37399e-05
rs430798420	2	12604732	0.2	35.1	0.000134833
rs409108583	2	14127119	0.2	35.01	0.000141394
rs408929252	2	15304047	0.24	42.42	3.17914e-06
rs417157482	2	15673480	0.2	34.93	0.000147022
rs402594754	2	16308785	0.14	25.38	0.0202816
rs409927783	2	16457369	0.15	27.27	0.00761421
rs419841698	2	18841835	0.2	35.59	0.000105078
rs421393154	2	18860695	0.33	58.01	1.12376e-09
rs422797497	2	22339582	0.16	28.03	0.00513629
rs399335682	2	23321034	0.14	25.64	0.0177419
rs417340865	2	23614351	0.22	39.67	1.29699e-05
rs410318738	2	24408681	0.15	27.45	0.00692713
rs405485476	2	25867703	0.16	29.03	0.0030768
rs411439537	2	27644827	0.14	25.38	0.0202816
rs428433262	2	28593662	0.14	25.38	0.0202816
rs421940720	2	36232390	0.16	28.91	0.00326475
rs425901503	2	40384051	0.16	28.88	0.00332504
rs427312104	2	50083590	0.18	32.36	0.000550749
rs416754013	2	50275919	0.36	64.11	5.26015e-11
rs422566653	2	51833502	0.48	86.03	0
rs419504162	2	52042919	0.32	56.17	2.86439e-09
rs426272889	2	52463944	0.43	75.41	0
rs419189246	2	53472520	0.17	29.83	0.0020285
rs399660319	2	56052515	0.17	30.63	0.00134306
rs412185803	2	58479707	0.14	25.57	0.0184122
rs402557811	2	63163745	0.13	23.91	0.0435627
rs416536730	2	63419450	0.19	32.11	0.0006262
rs414378510	2	67799299	0.2	35.95	8.7333e-05
rs409878159	2	68591767	0.16	29.17	0.00285984
rs403682730	2	69344669	0.23	41.3	5.61627e-06
rs428334330	2	72370976	0.2	35.46	0.000112268
rs429764735	2	72740215	0.14	24.66	0.0295222
rs402613778	2	75619900	0.18	31.6	0.000814307
rs429904947	2	82866797	0.15	27.14	0.00815727
rs429366463	2	84151740	0.14	25.38	0.0202816
rs418811505	2	84307737	0.18	32.72	0.000459437
rs421338240	2	85569880	0.14	25.38	0.0202816
rs403898332	2	89654110	0.16	29.03	0.0030768
rs399473210	2	92033374	0.16	28.79	0.0034706
rs420080432	2	94163135	0.15	27.56	0.00655915
rs407273256	2	99502636	0.26	46.61	3.73198e-07
rs414913219	2	100941753	0.26	45.41	6.86865e-07
rs426249607	2	101002413	0.29	51.39	3.25699e-08
rs423608005	2	106190850	0.2	35.1	0.000134833
rs419821694	2	106983662	0.23	40.58	8.12412e-06
rs403507247	2	110584408	0.14	24.08	0.0398432
rs401940863	2	116160200	0.13	23.94	0.042873
rs399690119	2	119079992	0.19	29.66	0.00222075
rs425670340	2	121198776	0.14	25.11	0.0233515
rs412042661	2	125223702	0.14	25.38	0.0202816
rs401950754	2	126917398	0.14	25.64	0.0177419
rs425547974	2	127117942	0.32	56.04	3.05567e-09
rs424712745	2	136906109	0.23	40.36	9.08558e-06
rs416592572	2	137320786	0.17	29.34	0.00261739
rs430258070	2	147753461	0.21	37.27	4.42778e-05
rs398225724	2	150283946	0.15	27.45	0.00692713
rs399622440	2	151623024	0.15	26.14	0.0136842
rs410802567	2	151691627	0.2	36.11	8.02833e-05
rs399863021	2	155906761	0.17	30.59	0.0013749
rs406878117	2	155929979	0.28	49.12	1.03764e-07
rs402064658	2	156072449	0.18	31.96	0.00067905
rs415078106	2	159004653	0.2	35.1	0.000134833
rs419646115	2	160949916	0.16	28.31	0.0044427
rs421175759	2	164738244	0.15	25.97	0.0149361
rs424670223	2	172621962	0.14	25.09	0.023549
rs408932964	2	172643735	0.14	25.09	0.023549
rs422655828	2	175928383	0.15	26.12	0.013824
rs424756431	2	176361390	0.14	25.3	0.021137
rs425934360	2	182974498	0.2	35.46	0.000112268
rs416449671	2	185829165	0.16	27.82	0.00573639
rs412153437	2	189025672	0.14	25.38	0.0202816
rs417093826	2	189202942	0.17	29.83	0.0020285
rs420871343	2	198938689	0.19	33.15	0.000367154
rs399475741	2	198977808	0.19	32.73	0.000455852
rs407607244	2	201006863	0.18	30.67	0.00131499
rs409899352	2	202255140	0.27	47.67	2.17354e-07
rs400218698	2	205342497	0.31	53.9	9.10484e-09
rs430706599	2	208057164	0.17	30.63	0.00134306
rs423749570	2	211394321	0.13	23.65	0.049849
rs418597162	2	215218855	0.2	36.24	7.52836e-05
rs414579246	2	220151468	0.14	25.51	0.0189877
rs402437808	2	223047819	0.22	36.95	5.21216e-05
rs418260087	2	223497085	0.16	27.7	0.00608882
rs403961007	2	224844960	0.15	26.53	0.0111603
rs428784360	2	227357948	0.2	35.95	8.7333e-05
rs408595120	2	227632040	0.19	33.79	0.000264829
rs422210234	2	229633045	0.15	25.41	0.0199372
rs406850490	2	232694986	0.34	60.85	2.63007e-10
rs422243920	2	232725251	0.18	32.44	0.000528471
rs55630580	2	232774667	0.46	81.01	0
rs401162682	2	232795013	0.45	79.9	0
rs402498426	2	234757353	0.25	44.3	1.21383e-06
rs408767045	2	234779973	0.17	30.63	0.00134306
rs418362935	2	238407879	0.17	29.95	0.00190906
rs414559402	2	241540198	0.22	38.75	2.07741e-05
rs411993525	2	241608784	0.13	23.87	0.0443691
rs418133418	2	243092304	0.14	24.44	0.0329722
rs425055298	2	245576576	0.15	26.01	0.0146058
rs427706317	2	247008865	0.42	73.47	0
rs398417121	2	248569857	0.36	63.48	7.17293e-11
rs424902265	3	2297466	0.14	24.13	0.0386909
rs412205607	3	2317163	0.17	30.4	0.00151666
rs414332228	3	4786944	0.15	26.46	0.0115727
rs414684016	3	4804781	0.14	25.45	0.0195696
rs420374166	3	4953287	0.34	60.67	2.91699e-10
rs160481138	3	5018436	0.2	35.17	0.000130026
rs414151743	3	5079666	0.22	38.56	2.28832e-05
rs161982656	3	5704130	0.17	29.85	0.00200577
rs406419552	3	11562247	0.21	36.56	6.36401e-05
rs404528306	3	13899340	0.14	24.22	0.0370941
rs427721000	3	19489137	0.15	26.04	0.0143864
rs404773520	3	21288830	0.3	53.04	1.40781e-08
rs427754928	3	22530190	0.16	28.65	0.00374371
rs407506050	3	23785312	0.17	30.05	0.00181796
rs421770165	3	23905465	0.18	31.81	0.000733997
rs409766495	3	26253202	0.15	26.46	0.0115727
rs403680803	3	26989475	0.14	25.11	0.023356
rs409044934	3	29296578	0.15	26.88	0.00932678
rs406518857	3	33446251	0.16	27.42	0.00706795
rs414798753	3	33738283	0.38	68.37	4.78195e-12
rs398575485	3	40121264	0.17	29.66	0.00221931
rs403328899	3	40255447	0.15	26.64	0.0105837
rs415074327	3	44106137	0.15	26.52	0.0112101
rs401285759	3	44559159	0.14	23.84	0.0451427
rs427164292	3	45601793	0.17	29.83	0.0020285
rs415574232	3	47561141	0.15	26.52	0.0112101
rs421325051	3	59109523	0.15	27.36	0.00726682
rs423762753	3	63379476	0.19	32.95	0.000407255
rs403002296	3	63410121	0.17	31.04	0.00108594
rs430257914	3	63920141	0.24	42.16	3.62664e-06
rs415819939	3	68247277	0.14	25.3	0.021137
rs420649955	3	68985654	0.17	29.73	0.0021365
rs428834690	3	69911569	0.13	23.94	0.042873
rs422178890	3	73421173	0.22	38.24	2.69463e-05
rs407836526	3	74226691	0.15	26.61	0.0107373
rs427490307	3	74831268	0.26	44.91	8.90447e-07
rs417942907	3	74901117	0.26	44.97	8.62062e-07
rs407772715	3	75000515	0.27	47.67	2.17354e-07
rs425538048	3	75230310	0.25	43.2	2.13066e-06
rs399968631	3	75263920	0.18	32.36	0.000550749
rs411313045	3	75370573	0.14	24.66	0.0295222
rs426800635	3	75375226	0.14	24.66	0.0295222
rs405965863	3	75599833	0.17	30.15	0.00172406
rs419631609	3	77853492	0.24	42.42	3.17914e-06
rs420355189	3	81733757	0.18	31.56	0.000832008
rs413958026	3	82390653	0.19	33.79	0.000264829
rs403216055	3	83983779	0.14	25.38	0.0202816
rs398984905	3	86063123	0.16	27.81	0.00575949
rs429891722	3	87581520	0.21	37.29	4.39105e-05
rs419751007	3	87624160	0.23	40.45	8.67525e-06
rs401704854	3	89436726	0.19	33.05	0.000386178
rs398794891	3	89746453	0.17	30.18	0.00169948
rs411821632	3	89961947	0.42	74.15	0
rs430321656	3	90622042	0.15	26.12	0.013824
rs423382826	3	93996042	0.16	28.29	0.00450502
rs415442934	3	95271589	0.17	30.63	0.00134306
rs424264120	3	95645135	0.17	31.09	0.00106214
rs398365057	3	99017497	0.24	42.42	3.17914e-06
rs424003039	3	101981494	0.15	26.64	0.0105837
rs418317591	3	102009994	0.2	35.85	9.1588e-05
rs161956481	3	104078768	0.15	25.88	0.0156715
rs409807207	3	107129908	0.22	38.6	2.24244e-05
rs421085305	3	107184873	0.27	47.33	2.58756e-07
rs411099982	3	108585015	0.14	25.32	0.0209064
rs425531930	3	108707604	0.14	24.73	0.028469
rs404482493	3	108828543	0.18	31.56	0.000832008
rs400062202	3	110420192	0.14	25.32	0.0209064
rs412171203	3	111404615	0.17	30.63	0.00134306
rs404704216	3	112725533	0.14	25.11	0.0233515
rs412393482	3	126658867	0.16	29	0.00311067
rs416207764	3	128724153	0.14	25.38	0.0202816
rs422026589	3	128865270	0.14	24.66	0.0295222
rs400554037	3	128904338	0.15	26.55	0.0110469
rs401213659	3	129162957	0.21	37.29	4.39105e-05
rs425793255	3	136333924	0.22	38.34	2.56333e-05
rs161814863	3	137045573	0.14	24.22	0.0370941
rs409178314	3	137186991	0.19	34.01	0.000236221
rs399070200	3	137217533	0.44	78.4	0
rs421659270	3	138879713	0.18	32.55	0.000499343
rs410215266	3	139564622	0.19	33.79	0.000264829
rs428615496	3	139640630	0.17	30.63	0.00134306
rs399492290	3	141117467	0.17	30	0.00185923
rs408830840	3	144592445	0.2	35.1	0.000134833
rs422571568	3	149276112	0.15	26.3	0.0126125
rs416242070	3	153039131	0.23	41.32	5.55546e-06
rs409568101	3	153996225	0.17	30.3	0.00159527
rs423370130	3	154072493	0.2	35.95	8.7333e-05
rs409944714	3	158509010	0.14	25.38	0.0202816
rs413236302	3	163512625	0.23	40.42	8.83189e-06
rs399773060	3	165574034	0.14	24.85	0.0266489
rs429814053	3	168373270	0.14	24.85	0.0266489
rs403588033	3	168409560	0.26	45.95	5.22046e-07
rs422767797	3	169004435	0.15	26.12	0.013824
rs400439981	3	174206167	0.17	30.63	0.00134306
rs405599625	3	176715828	0.17	30.15	0.00172406
rs418803921	3	177340872	0.17	29.83	0.0020285
rs402565727	3	177525758	0.14	24.24	0.0366822
rs402616180	3	177943872	0.2	36.11	8.02833e-05
rs430774675	3	178399549	0.15	26.86	0.00941457
rs408559322	3	178582083	0.17	29.73	0.0021365
rs420305413	3	179883300	0.18	31.37	0.000916373
rs401070235	3	185875890	0.14	24.21	0.0371647
rs413031162	3	186265523	0.2	35.33	0.000119777
rs429038635	3	188970739	0.18	31.56	0.000832008
rs423959341	3	189689301	0.15	26.64	0.0105837
rs398444507	3	191485565	0.18	32.43	0.000532317
rs409058840	3	193295518	0.17	30.63	0.00134306
rs410915726	3	194186506	0.17	30.21	0.00167248
rs407777464	3	194577522	0.17	30.15	0.00172406
rs422591598	3	196054209	0.15	26.3	0.0126125
rs426678567	3	196694682	0.14	24.24	0.0366822
rs408802046	3	196848977	0.21	37.16	4.67724e-05
rs408900631	3	198343644	0.17	30.06	0.00180365
rs412421034	3	198864678	0.14	25.38	0.0202816
rs407013640	3	200860134	0.15	25.9	0.0154482
rs417049857	3	201559649	0.14	25.11	0.0233515
rs416840916	3	204237000	0.22	38.73	2.10043e-05
rs406754241	3	204378533	0.2	34.73	0.000163096
rs412087363	3	206941299	0.24	42.71	2.73589e-06
rs416392150	3	208013456	0.14	25.64	0.0177419
rs404328078	3	209401209	0.13	23.75	0.0472948
rs416769611	3	209660741	0.15	26.55	0.0110469
rs402353704	3	210577272	0.22	37.86	3.27204e-05
rs423855981	3	213913583	0.15	26.12	0.013824
rs406019593	3	217022495	0.22	38.34	2.56333e-05
rs410598081	3	220761728	0.15	27.2	0.00789647
rs399002560	3	223259907	0.19	33.61	0.000289742
rs398266954	4	281182	0.19	34.02	0.000235066
rs424746607	4	2204186	0.14	24.79	0.0275884
rs401845587	4	3518422	0.34	55.05	5.07365e-09
rs417359412	4	12045147	0.2	35.95	8.7333e-05
rs193634769	4	12395065	0.16	28.29	0.00450309
rs420095090	4	16515798	0.17	30.15	0.00172406
rs425647846	4	17337086	0.15	25.88	0.0156715
rs426865366	4	24486600	0.14	24.66	0.0295222
rs405423385	4	24504055	0.17	30.63	0.00134306
rs411908457	4	25272344	0.17	29.93	0.00192756
rs425009787	4	26946798	0.14	25.11	0.0233515
rs403685118	4	31999739	0.14	24.8	0.0273821
rs407612896	4	36987601	0.22	38.49	2.37399e-05
rs401526785	4	40750617	0.14	25.38	0.0202816
rs422288399	4	42369371	0.17	29.48	0.00242913
rs404847912	4	45951763	0.2	35.74	9.68833e-05
rs406565389	4	46213979	0.14	25.38	0.0202816
rs430152825	4	49155474	0.14	25.38	0.0202816
rs404711014	4	49434208	0.17	29.83	0.0020285
rs405305551	4	50236041	0.14	25.38	0.0202816
rs420567190	4	52365575	0.21	37.13	4.76417e-05
rs408249652	4	60403653	0.32	56.36	2.60138e-09
rs402855102	4	64931852	0.17	29.73	0.0021365
rs159780669	4	66224419	0.16	28.91	0.00326475
rs409362267	4	73202646	0.26	45.82	5.57341e-07
rs399297807	4	76568734	0.15	25.9	0.0154482
rs403043243	4	79271045	0.21	36.71	5.9019e-05
rs428589609	4	80103316	0.14	25.38	0.0202816
rs398149196	4	89093960	0.2	35.28	0.000123037
rs423135904	4	92200927	0.17	29.02	0.00308545
rs428551798	4	92253311	0.29	50.35	5.54802e-08
rs419917443	4	92352751	0.23	41.3	5.63071e-06
rs403987844	4	96533795	0.18	31.76	0.000752746
rs415825546	4	96558650	0.23	41.32	5.55546e-06
rs427120164	4	96590988	0.2	35.31	0.00012109
rs425169004	4	97492894	0.14	24.39	0.0338002
rs413253497	4	98268240	0.33	58.52	8.65533e-10
rs403828114	4	98638925	0.16	29.28	0.00269342
rs419827535	4	98766625	0.19	33.96	0.000241861
rs420740235	4	98793354	0.18	31.37	0.000916373
rs402630653	4	99083237	0.14	25.12	0.0232283
rs159803668	4	100496910	0.15	27.2	0.00789647
rs412273776	4	101222961	0.16	29	0.00311067
rs417361367	4	101296379	0.15	26.14	0.0136842
rs404022453	4	103127954	0.23	40.45	8.68674e-06
rs429001652	4	105642551	0.15	26.91	0.00919838
rs423636947	4	107836269	0.27	47.73	2.10353e-07
rs417677372	4	109118170	0.16	28.29	0.00450502
rs429293046	4	113530059	0.14	24.66	0.0295222
rs402551097	4	114837042	0.26	45.68	5.98777e-07
rs403128679	4	114877487	0.39	69.19	4.78195e-12
rs427670267	4	117026995	0.29	50.97	4.04936e-08
rs411958489	5	2941883	0.17	30.71	0.00128959
rs410850715	5	6225640	0.22	39.67	1.29699e-05
rs411906221	5	6662995	0.17	29.73	0.0021365
rs398198904	5	11609537	0.14	25.57	0.0184122
rs55630732	5	12533821	0.14	25.38	0.0202816
rs160030796	5	12617976	0.14	25.38	0.0202816
rs415941418	5	13799403	0.2	34.71	0.000165176
rs404183233	5	13844616	0.27	48.38	1.51349e-07
rs161864325	5	14557013	0.17	30.4	0.00151666
rs429034433	5	17640806	0.17	30.4	0.00151666
rs420669123	5	17830441	0.19	34.03	0.000234062
rs408075638	5	22982163	0.14	25.64	0.0177419
rs411570514	5	24236659	0.14	24.21	0.0371647
rs416429694	5	24612713	0.17	30.83	0.00121589
rs427393899	5	26008660	0.17	29.93	0.00192756
rs425609455	5	27050511	0.17	30.15	0.00172406
rs406620184	5	28986342	0.14	24.39	0.0338002
rs419153304	5	29124913	0.14	24.66	0.0295222
rs429564823	5	34131014	0.17	29.73	0.0021365
rs418619071	5	36316927	0.13	23.65	0.049849
rs411008588	5	37096621	0.15	26.12	0.013824
rs160072454	5	40903694	0.17	30.63	0.00134306
rs421596099	5	41092255	0.14	25.38	0.0202816
rs422710487	5	46677506	0.28	50.44	5.30271e-08
rs402451643	5	46925830	0.15	26.88	0.00932678
rs430832576	5	47265560	0.17	29.83	0.0020285
rs408898585	5	47311331	0.17	29.16	0.00287548
rs410087208	5	47685428	0.14	25.38	0.0202816
rs421938770	5	47692576	0.14	25.38	0.0202816
rs161875761	5	48744911	0.15	26.21	0.0131901
rs427198068	5	48851662	0.23	40.14	1.01902e-05
rs417139007	5	50052927	0.19	34.26	0.000207314
rs408754359	5	50850775	0.17	30.6	0.00136886
rs409424565	5	51025151	0.14	25.57	0.0184122
rs411903076	5	51090663	0.19	33.93	0.000246385
rs399280769	5	51126423	0.41	72.72	0
rs415127874	5	51252017	0.2	36.11	8.02833e-05
rs426622598	5	51284980	0.2	36.11	8.02833e-05
rs418080373	5	51818687	0.23	41.32	5.55546e-06
rs161878197	5	52676133	0.23	40.58	8.12412e-06
rs417508488	5	54181599	0.15	27.58	0.00648578
rs428763532	5	54213650	0.22	38.83	1.99119e-05
rs430076007	5	56807129	0.14	24.23	0.036825
rs419689944	5	57342025	0.15	27.1	0.00831754
rs406234142	5	58923513	0.14	24.66	0.0295222
rs402027060	5	59126508	0.16	29.03	0.0030768
rs420992098	5	60790473	0.15	26.14	0.0137124
rs399497730	5	60855400	0.22	39.39	1.49714e-05
rs400661388	5	61085564	0.15	26.14	0.0137124
rs411485609	5	61103457	0.3	53.04	1.40781e-08
rs407809544	5	61884442	0.14	25.11	0.0233515
rs425514660	5	68388337	0.17	30.15	0.00172406
rs424026775	5	68738840	0.27	47.62	2.22413e-07
rs417625377	5	68821167	0.17	30.43	0.00149156
rs424764064	5	70572853	0.19	34.26	0.000207314
rs427511307	5	74204246	0.18	31.6	0.000814307
rs408294202	5	76802498	0.15	27.56	0.00655915
rs402405365	5	77610743	0.15	26.12	0.013824
rs424814722	5	80802468	0.3	49.74	7.57174e-08
rs420410117	5	88163581	0.27	47.94	1.89504e-07
rs401703815	5	91975365	0.21	36.63	6.16262e-05
rs412093357	5	92771557	0.22	38.75	2.07741e-05
rs417145107	5	97529901	0.17	29.43	0.00249882
rs421253912	5	101249760	0.13	23.87	0.0443691
rs429933706	5	101921410	0.15	26.12	0.013824
rs416164910	5	104108393	0.16	28.51	0.00401196
rs426312984	5	104341497	0.14	25.11	0.0233515
rs430526599	5	105042266	0.18	32.54	0.000501915
rs428649162	5	106526900	0.26	44.55	1.06727e-06
rs403601131	6	3277286	0.15	26.58	0.0108781
rs425407666	6	3820730	0.2	36.18	7.72935e-05
rs402875068	6	6381178	0.19	31.81	0.00073261
rs421897959	6	7892348	0.14	24.66	0.0295222
rs422422279	6	14157760	0.14	25.11	0.0233515
rs398619180	6	14460694	0.19	33.61	0.000289742
rs402399007	6	16060915	0.15	27.58	0.00649781
rs410188472	6	20052846	0.2	35.1	0.000134833
rs401925972	6	20407507	0.23	41.39	5.38071e-06
rs404320237	6	20695306	0.2	35.31	0.00012109
rs401030947	6	24895446	0.23	41.32	5.55546e-06
rs428771750	6	27865100	0.15	25.85	0.0159254
rs416213510	6	33188372	0.19	33.79	0.000264829
rs423192554	6	34732337	0.19	33.79	0.000264829
rs424300183	6	37177538	0.19	33.79	0.000264829
rs406777507	6	41952817	0.14	25.57	0.0184122
rs412629991	6	42911242	0.17	29.93	0.00192756
rs404880081	6	43305387	0.15	26.12	0.013824
rs417424582	6	44179581	0.15	27.58	0.00649781
rs426226498	6	55811685	0.15	27.45	0.00692713
rs408972533	6	57561541	0.17	30.21	0.00167387
rs425397118	6	62256872	0.21	36.52	6.5208e-05
rs415796662	6	62338391	0.17	30.15	0.00172406
rs412833531	6	63185646	0.14	23.84	0.0451427
rs400604090	6	64973308	0.14	25.38	0.0202816
rs404934849	6	67665872	0.19	34.06	0.000230283
rs426277626	6	68475515	0.14	25.47	0.0193032
rs417737324	6	69816517	0.14	25.35	0.0205594
rs429070476	6	69867326	0.4	71.07	0
rs414976288	6	70346684	0.38	68.34	4.78195e-12
rs413014795	6	72522320	0.17	30.63	0.00134306
rs414223919	6	73884510	0.14	25.64	0.0177419
rs408122521	6	74248566	0.14	24.37	0.034236
rs408600660	6	76599033	0.14	24.66	0.0295222
rs415225796	6	78532089	0.22	38.73	2.10043e-05
rs401393207	6	79975068	0.15	26.52	0.0112101
rs410907500	6	80253040	0.15	26.14	0.0136842
rs405992812	6	81159661	0.17	30.84	0.00120707
rs401619355	6	85870291	0.17	29.93	0.00192756
rs412932318	6	85912079	0.17	29.93	0.00192756
rs415838829	6	87482197	0.37	66.43	1.43459e-11
rs418785996	6	89312731	0.14	25.11	0.0233515
rs429966346	6	89324712	0.32	57.68	1.32938e-09
rs406872653	6	95373174	0.2	35.95	8.7333e-05
rs408013788	6	95464493	0.18	32.43	0.000532317
rs425173908	6	95630276	0.14	25.11	0.0233515
rs405782408	6	103489987	0.19	34.02	0.000235066
rs424130767	6	105337379	0.22	39.2	1.64352e-05
rs415410922	6	111099657	0.2	35.1	0.000134833
rs426795694	6	111284512	0.23	40.45	8.67525e-06
rs401194537	6	112615782	0.14	25.09	0.023549
rs420874032	6	114928899	0.29	51.39	3.25699e-08
rs415192905	7	1081127	0.15	26.14	0.0136842
rs414331169	7	1154962	0.18	31.96	0.00067905
rs418173770	7	2188566	0.19	33.04	0.000389636
rs425524887	7	4817366	0.15	26.52	0.0112308
rs415924048	7	10706931	0.14	24.41	0.0335504
rs404371339	7	12620163	0.17	30.63	0.00134306
rs399574233	7	18625338	0.21	36.93	5.2796e-05
rs403777561	7	19415040	0.28	49.8	7.35082e-08
rs401370422	7	20306527	0.22	39.67	1.29699e-05
rs160292823	7	20587440	0.14	24.85	0.0266489
rs429736819	7	21626745	0.23	41.32	5.55546e-06
rs416233850	7	23365071	0.17	30.63	0.00134306
rs412314727	7	25876257	0.25	44.52	1.08406e-06
rs419511145	7	25909323	0.14	23.93	0.0430852
rs415137520	7	26804895	0.23	40.36	9.08558e-06
rs428880526	7	26863476	0.23	40.65	7.85593e-06
rs428271020	7	31200929	0.16	29	0.00311067
rs416772870	7	35936861	0.22	38.73	2.10043e-05
rs429803967	7	36931912	0.14	25.64	0.0177419
rs399402077	7	37844731	0.14	24.41	0.0335504
rs398129688	7	39057909	0.25	43.67	1.67451e-06
rs424033958	7	45448301	0.24	42.15	3.64115e-06
rs422670653	7	47518226	0.14	25.38	0.0202816
rs408945780	7	49014885	0.31	55.76	3.51952e-09
rs398211654	7	50948775	0.14	25.38	0.0202816
rs414838248	7	51600923	0.23	41.3	5.61627e-06
rs414104198	7	54095694	0.52	92.72	0
rs409650101	7	54122912	0.14	24.22	0.0370941
rs423640002	7	54325552	0.2	35.1	0.000134833
rs413415831	7	55340598	0.16	27.82	0.00573639
rs429201101	7	58611457	0.29	51.39	3.25699e-08
rs430520940	7	61671922	0.14	24.13	0.0386909
rs412037747	7	61975536	0.25	44.09	1.35308e-06
rs427336577	7	74751868	0.24	41.32	5.56837e-06
rs423768493	7	76703320	0.18	31.96	0.00067905
rs399719466	7	80022517	0.17	29.83	0.0020285
rs423869586	7	85741267	0.18	32.54	0.000501915
rs404388982	7	87436909	0.15	27.1	0.00831754
rs398442476	7	88159634	0.18	32.3	0.000570337
rs421940000	7	89021746	0.16	28.88	0.00332504
rs407920493	7	92521867	0.15	25.89	0.0155293
rs413718331	7	96888948	0.2	35.95	8.7333e-05
rs418431599	7	97575457	0.17	30.63	0.00134306
rs415279741	7	99024310	0.18	31.96	0.00067905
rs403326845	8	1451020	0.17	30.15	0.00172406
rs401366526	8	1613512	0.17	30.71	0.00128959
rs417718678	8	8365934	0.25	44.89	8.95904e-07
rs399373941	8	9961247	0.14	24.21	0.0371647
rs421903632	8	11734508	0.17	30.59	0.0013749
rs415360216	8	14646341	0.14	24.66	0.0295222
rs429472734	8	15265792	0.23	40.81	7.22143e-06
rs422188948	8	16294687	0.2	35.05	0.000138155
rs404188068	8	16660221	0.14	24.66	0.0295222
rs425929901	8	19656929	0.14	25.32	0.0209064
rs416698486	8	19907877	0.15	26.61	0.0107373
rs427988053	8	19927671	0.16	29	0.00311067
rs429519630	8	24968890	0.17	29.73	0.0021365
rs410440946	8	26666654	0.16	28.92	0.00324354
rs426189165	8	28772677	0.48	77.34	0
rs412121344	8	30006057	0.16	27.82	0.00573537
rs401914843	8	30037471	0.22	38.65	2.18478e-05
rs404501042	8	36212015	0.17	29.73	0.0021365
rs424212941	8	36483893	0.17	30.63	0.00134306
rs401718846	8	36534660	0.2	35.31	0.00012109
rs418452365	8	42601145	0.17	30.63	0.00134306
rs425646678	8	42614373	0.17	30.63	0.00134306
rs404222325	8	42620184	0.2	35.95	8.7333e-05
rs429596926	8	46136534	0.2	35.95	8.7333e-05
rs398750528	8	47300318	0.14	25.38	0.0202816
rs423045413	8	47544023	0.15	25.63	0.0177731
rs403412242	8	49677109	0.26	46.13	4.75785e-07
rs416261500	8	54296455	0.16	28.56	0.00391763
rs420075429	8	59916970	0.14	24.66	0.0295222
rs398587008	8	60000021	0.21	35.29	0.000122058
rs404992321	8	63403557	0.2	35.17	0.000130026
rs430243660	8	67227685	0.2	35.95	8.7333e-05
rs422015207	8	68628806	0.14	25.11	0.0233515
rs405779664	8	73963433	0.15	25.89	0.0155293
rs407930170	8	76871066	0.17	29.4	0.00253004
rs420377243	8	78175513	0.14	25.38	0.0202816
rs423910778	8	78714626	0.17	31.13	0.00103975
rs423695568	8	85042959	0.19	33.96	0.000241861
rs417969662	8	85079506	0.36	63.87	5.73834e-11
rs399896519	8	85949254	0.17	30.63	0.00134306
rs422181271	8	86906409	0.16	29.17	0.00285984
rs417459675	9	1195426	0.13	23.65	0.049849
rs411232412	9	4029111	0.16	28.29	0.00450502
rs413244239	9	11255578	0.2	36.11	8.02833e-05
rs411190517	9	14915847	0.23	41.01	6.51772e-06
rs419365012	9	18298593	0.14	25.47	0.0193032
rs404490610	9	21344076	0.17	30.19	0.00168408
rs421389932	9	21355914	0.17	30.19	0.00168408
rs407638401	9	21438730	0.17	30.1	0.00176875
rs418776757	9	21470729	0.19	33.9	0.000249292
rs398149359	9	21607491	0.16	28.07	0.00505121
rs430183225	9	22347129	0.19	33.49	0.000308073
rs409778944	9	23836966	0.2	35.1	0.000134833
rs162026234	9	29333136	0.14	24.23	0.036825
rs399429275	9	30523464	0.25	44.1	1.34062e-06
rs422608995	9	31995089	0.25	44.13	1.32197e-06
rs413594607	9	33000610	0.26	46.76	3.44793e-07
rs430452283	9	34779773	0.17	30.06	0.00180365
rs414687842	9	37635855	0.14	25.38	0.0202816
rs411592248	9	40704251	0.32	56.32	2.6492e-09
rs411544133	9	41438836	0.23	40.84	7.10972e-06
rs412893132	9	47727585	0.2	35.24	0.000125711
rs412381322	9	51632634	0.14	25.38	0.0202816
rs398182036	9	52091503	0.16	28.92	0.00324354
rs400302424	9	53948123	0.22	38.73	2.10043e-05
rs428926670	9	55632383	0.16	29	0.00311067
rs427023118	9	57720644	0.18	31.96	0.00067905
rs403592823	9	58269144	0.22	39.67	1.29699e-05
rs430022790	9	60393655	0.15	27.45	0.00692713
rs412922453	9	61279060	0.19	32.79	0.000442565
rs404076856	9	61500326	0.17	30.63	0.00134306
rs410902159	9	66150748	0.14	24.31	0.0353145
rs409068107	9	68146306	0.15	25.84	0.016007
rs424341745	9	68657257	0.17	30.63	0.00134306
rs405286764	9	75471746	0.17	30.63	0.00134306
rs403891472	9	76238240	0.14	24.66	0.0295222
rs401362788	9	80002652	0.31	55.34	4.3707e-09
rs424511855	9	80132983	0.25	43.64	1.7006e-06
rs422740082	9	81151323	0.17	30.63	0.00134306
rs408534539	9	81172796	0.23	41.32	5.55546e-06
rs427013763	9	82727815	0.14	25.38	0.0202816
rs415340936	9	86548612	0.14	25.45	0.0195696
rs430516549	9	86557373	0.14	25.45	0.0195696
rs413857366	9	88299772	0.15	27.36	0.00726682
rs427058965	9	94534672	0.14	25.38	0.0202816
rs429727881	10	13564253	0.15	25.79	0.0163859
rs411517599	10	14095034	0.16	28.49	0.00405505
rs404423730	10	18816358	0.24	42.42	3.17914e-06
rs427168327	10	19791848	0.19	33.04	0.000389636
rs398992379	10	20571271	0.17	29.66	0.00221931
rs406216220	10	23694864	0.17	30.63	0.00134306
rs405801658	10	24393361	0.14	25.09	0.023549
rs400564595	10	24908658	0.14	24.78	0.0277119
rs401160806	10	28476824	0.18	31.96	0.00067905
rs421383362	10	29163798	0.17	30.19	0.00168408
rs428592330	10	29214065	0.24	43.56	1.77074e-06
rs401128289	10	29319767	0.49	86.55	0
rs414794714	10	29776019	0.28	49.02	1.09005e-07
rs427189914	10	30246476	0.15	26.14	0.0136842
rs401593020	10	33373153	0.17	29.66	0.00221931
rs421917330	10	33543610	0.27	47.73	2.10353e-07
rs424783178	10	36757445	0.17	30.63	0.00134306
rs429331428	10	39806130	0.14	25.38	0.0202816
rs425166110	10	40594254	0.15	25.63	0.0177731
rs409191659	10	43886599	0.16	28.93	0.0032385
rs424519793	10	47776359	0.15	27.2	0.00789647
rs424371597	10	48464822	0.14	25.38	0.0202816
rs419547899	10	49138090	0.17	30.71	0.00128959
rs401446596	10	49304658	0.14	25.1	0.0234229
rs406374456	10	52082113	0.14	24.66	0.0295222
rs402452462	10	53780426	0.14	24.66	0.0295222
rs421085313	10	66856717	0.17	30.22	0.00165754
rs410213741	10	68783476	0.15	25.97	0.0149361
rs420962363	10	70071099	0.14	24.24	0.0366822
rs422263854	10	76223704	0.14	25.38	0.0202816
rs401046121	10	76230719	0.14	25.38	0.0202816
rs417177019	10	78274435	0.14	24.63	0.0299262
rs410498618	10	86014097	0.15	26.12	0.013824
rs418021751	11	5117033	0.4	71.24	0
rs429260631	11	5194450	0.17	31.04	0.00108594
rs413812679	11	5621314	0.37	63.46	7.17293e-11
rs412658097	11	14758813	0.17	30.4	0.00151666
rs400479228	11	15393571	0.14	25.3	0.021137
rs409217601	11	15672366	0.25	43.24	2.08174e-06
rs416704514	11	18292250	0.68	118.92	0
rs428078405	11	18302509	0.59	105.06	0
rs406336699	11	18401243	0.33	58.01	1.12376e-09
rs421693507	11	18408552	0.27	48.77	1.24001e-07
rs410999851	11	21094375	0.18	32.55	0.000499343
rs401076666	11	21174577	0.16	27.82	0.00573639
rs423468738	11	21312094	0.16	29.34	0.00261822
rs411834024	11	22088047	0.17	30.15	0.00172406
rs161031047	11	22385532	0.19	34.12	0.000223483
rs428450504	11	22568154	0.15	27.01	0.00873404
rs424993383	11	30700772	0.14	24.66	0.0295222
rs419614814	11	31181508	0.17	28.7	0.0036444
rs408578674	11	31385089	0.32	57.84	1.22418e-09
rs410607461	11	33388527	0.19	34.48	0.000185227
rs400535637	11	33474325	0.39	69.19	4.78195e-12
rs401249037	11	33724523	0.2	34.73	0.000163096
rs409611232	11	34805951	0.15	26.14	0.0136842
rs428428971	11	34839063	0.15	25.97	0.0149361
rs414413707	11	36415602	0.31	55.41	4.22246e-09
rs425549726	11	36450896	0.15	26.14	0.0136842
rs410382223	11	36703681	0.2	34.73	0.000163096
rs406860188	11	38695287	0.31	53.52	1.10176e-08
rs424113850	11	40258505	0.26	46.76	3.44793e-07
rs401080640	11	40594787	0.23	40.58	8.12412e-06
rs408157860	11	42933366	0.15	26.61	0.0107373
rs419650688	11	43101322	0.14	24.66	0.0295222
rs400277829	11	43742150	0.17	30.63	0.00134306
rs414081447	11	44303448	0.14	24.23	0.036825
rs428843538	11	45167495	0.16	28.06	0.00507847
rs409702479	11	45291848	0.2	36.11	8.02833e-05
rs55632348	11	47493701	0.25	43.51	1.82134e-06
rs417521399	11	50079088	0.14	25.02	0.0244768
rs417523055	11	50100692	0.18	31.13	0.00104103
rs414721621	11	51351177	0.23	40.58	8.12412e-06
rs403066959	11	51592245	0.15	25.63	0.0177731
rs416843714	11	53955667	0.13	23.65	0.049849
rs422931842	11	55695412	0.2	36.18	7.72935e-05
rs399242942	11	56986076	0.14	25.02	0.0244768
rs413491072	11	59684058	0.3	53.04	1.40781e-08
rs429185942	12	1284080	0.16	27.82	0.00573537
rs417304066	12	1860917	0.14	25.11	0.0233515
rs415317763	12	3548539	0.18	32.72	0.000459437
rs422956713	12	3607874	0.26	46.64	3.6733e-07
rs411639737	12	12908129	0.17	29.83	0.0020285
rs400607822	12	17097159	0.19	34.06	0.000230283
rs412438598	12	20428035	0.14	24.44	0.0329722
rs409401510	12	30660882	0.23	40.45	8.67525e-06
rs426235338	12	34949848	0.15	26.58	0.0108781
rs403442616	12	41776032	0.14	24.66	0.0295222
rs160797608	12	50509329	0.32	56.98	1.89844e-09
rs415277083	12	55875759	0.3	53.52	1.10463e-08
rs412784182	12	56381408	0.2	35.74	9.68833e-05
rs408899616	12	65001402	0.16	29.28	0.00269342
rs410918640	12	67677086	0.16	28.91	0.00326475
rs419881193	12	69860889	0.33	59.03	6.69473e-10
rs401583479	12	69897795	0.31	54.34	7.27813e-09
rs403451200	12	71622699	0.17	30.63	0.00134306
rs421210520	12	72166742	0.17	31.04	0.00108594
rs413886112	12	73153334	0.22	38.65	2.18478e-05
rs424332839	12	73328056	0.14	25.12	0.0232283
rs55628145	12	75813935	0.27	47.67	2.17354e-07
rs407900174	12	75840219	0.32	57.54	1.42502e-09
rs419563723	12	75854258	0.39	68.86	4.78195e-12
rs416905762	13	1809980	0.18	31.56	0.000832008
rs419235447	13	3914867	0.14	24.79	0.0275884
rs412084626	13	6879399	0.14	24.39	0.0338002
rs406385215	13	11814293	0.17	30.71	0.00128959
rs403944796	13	15711366	0.19	34.06	0.000230283
rs403741758	13	17210470	0.2	35.24	0.000125711
rs421991501	13	18431859	0.18	31.92	0.000692552
rs399374259	13	20606009	0.22	38.49	2.37399e-05
rs411045455	13	25275376	0.17	30.84	0.00120707
rs399114268	13	27790114	0.38	68.37	4.78195e-12
rs415728870	13	29024983	0.14	24.46	0.0327286
rs422853260	13	29085427	0.23	40.89	6.93214e-06
rs417774813	13	29484293	0.17	30.63	0.00134306
rs409087562	13	29807672	0.16	28.35	0.00435698
rs417106820	13	32041727	0.18	32.55	0.000499343
rs414574712	13	33882348	0.22	39.39	1.49714e-05
rs401437864	13	34681977	0.29	51.42	3.21825e-08
rs414126815	13	36735225	0.29	51.53	3.04084e-08
rs428966589	13	38521249	0.17	30.63	0.00134306
rs407370250	13	38684622	0.46	80.4	0
rs405171371	13	38776415	0.49	86.73	0
rs414600018	13	38787696	0.22	38.53	2.31935e-05
rs430342277	13	38826946	0.45	80.81	0
rs420118910	13	38864209	0.19	34.06	0.000230283
rs406271416	13	40065956	0.2	34.84	0.000154278
rs401068362	13	40131690	0.21	36.71	5.9019e-05
rs399916412	13	40777980	0.15	25.7	0.0171342
rs406378254	13	41801313	0.17	30.21	0.00167387
rs400708311	13	42810896	0.33	57.88	1.20505e-09
rs411994069	13	42890809	0.13	23.65	0.049849
rs411325507	13	48266484	0.22	37.8	3.37743e-05
rs427301675	13	48552093	0.14	25.67	0.0174196
rs408482735	13	49082829	0.15	25.85	0.0159254
rs398160754	13	49137513	0.17	29.43	0.00249882
rs426133683	13	51679062	0.14	25.57	0.0184122
rs401543135	13	52197308	0.23	40.36	9.08558e-06
rs398177406	13	53394558	0.17	31.04	0.00108594
rs405314638	13	53453154	0.23	40.58	8.12412e-06
rs427927440	13	53545448	0.29	51.39	3.25699e-08
rs405045382	13	55557195	0.14	25.38	0.0202816
rs410604291	13	59235022	0.19	34.58	0.000176329
rs415892627	13	59840511	0.16	28.93	0.0032385
rs429055908	13	60278589	0.22	39.9	1.15021e-05
rs429403213	13	60516573	0.14	25.38	0.0202816
rs412076121	13	60961460	0.18	31.52	0.000848708
rs423641205	13	61692091	0.17	30.42	0.00150019
rs415074556	13	64807226	0.14	25.38	0.0202816
rs408435281	13	67518787	0.17	30.22	0.00165754
rs398633701	13	67691102	0.14	25.64	0.0177419
rs409534622	13	68048101	0.15	26.88	0.00932678
rs418130561	13	68103092	0.16	29	0.00311067
rs415113303	13	70320448	0.15	26.64	0.0105837
rs421144622	13	71218429	0.14	25.38	0.0202816
rs430063768	13	75313522	0.55	98.24	0
rs416766904	13	75458063	0.21	38.15	2.81649e-05
rs402313952	13	75582759	0.14	24.48	0.0324243
rs411462000	13	75789049	0.25	44.13	1.32197e-06
rs408294496	13	76694063	0.26	46.61	3.73198e-07
rs410699513	13	80788765	0.15	27.58	0.00649781
rs413436476	13	81562112	0.16	28.92	0.00324354
rs411864729	13	81682636	0.15	26.58	0.0108781
rs411046158	14	2491000	0.23	41.32	5.55546e-06
rs413366423	14	7579449	0.14	24.66	0.0295222
rs413379309	14	16431533	0.13	23.87	0.0443691
rs426935498	14	18332183	0.19	34.58	0.000176329
rs420155268	14	21031562	0.15	26.12	0.013824
rs427366284	14	21099002	0.14	24.66	0.0295222
rs400320485	14	29075221	0.17	30.63	0.00134306
rs399796097	14	30622320	0.15	27.2	0.00789647
rs400742453	14	30732890	0.15	25.24	0.0217571
rs428477959	14	37605578	0.14	24.66	0.0295222
rs160936404	14	39501629	0.14	24.81	0.0272307
rs400179517	14	45704457	0.19	33.04	0.000389636
rs160958657	14	49515419	0.18	31.92	0.000692552
rs424478079	14	55348004	0.14	24.66	0.0295222
rs412977794	14	56342077	0.2	35.59	0.000105078
rs405091288	15	7001133	0.14	24.66	0.0295222
rs426131018	15	13389956	0.34	60.49	3.20391e-10
rs428235301	15	13872637	0.18	32.3	0.000570337
rs400574187	15	31265664	0.14	24.22	0.0370941
rs403403077	15	36585862	0.19	34.26	0.000207314
rs411880320	15	37679946	0.15	27.55	0.00660494
rs405684698	15	38043470	0.2	36.24	7.52836e-05
rs412526287	15	39206567	0.19	32.62	0.000482771
rs419751614	15	40943863	0.19	34.48	0.000185227
rs408543941	15	43016286	0.14	24.78	0.0277119
rs430171005	15	45838511	0.27	48.13	1.71538e-07
rs399793160	15	49122216	0.14	24.13	0.0386909
rs426812278	15	52747740	0.29	51.42	3.21825e-08
rs410112997	15	54173361	0.18	32.44	0.000528471
rs403896607	15	55792990	0.17	29.3	0.00266533
rs416427612	15	55922182	0.28	49.12	1.03764e-07
rs412048998	15	58657672	0.26	46.61	3.73198e-07
rs428382455	15	63451786	0.2	34.29	0.000204123
rs402845698	15	65104296	0.41	70.49	0
rs423968700	15	67288794	0.16	27.66	0.00623572
rs411474990	15	67490656	0.18	32.36	0.000550749
rs416992079	15	71299714	0.15	27.45	0.00692713
rs55632213	15	73340446	0.15	26.8	0.00969572
rs407602219	15	77797673	0.14	24.89	0.0261855
rs426981781	16	1344355	0.2	36.11	8.02833e-05
rs412409010	16	1408565	0.23	40.36	9.08558e-06
rs422365878	16	1493624	0.15	27.45	0.00692713
rs411903197	16	6550070	0.18	32.1	0.000629782
rs415976257	16	11099834	0.2	35.1	0.000134833
rs412655645	16	13892395	0.16	28.29	0.00450309
rs416064724	16	14779714	0.17	30.59	0.0013749
rs401346736	16	15142734	0.17	30.63	0.00134306
rs408471676	16	16087544	0.14	24.49	0.0321389
rs413049228	16	18182411	0.2	35.31	0.00012109
rs424057609	16	18267903	0.3	50.28	5.74169e-08
rs400058195	16	19328196	0.2	35.1	0.000134833
rs403839307	16	20265296	0.23	40.58	8.12412e-06
rs412965905	16	20629083	0.17	29.93	0.00192756
rs162151628	16	22361695	0.23	40.58	8.12412e-06
rs430484780	16	22505538	0.15	25.9	0.0154482
rs424090801	16	24928491	0.18	31.62	0.000805544
rs425228501	16	25014902	0.4	70.62	0
rs411237353	16	30848097	0.23	41.3	5.61627e-06
rs428732223	16	31496925	0.2	35.31	0.00012109
rs410886818	16	32573056	0.23	40.45	8.67525e-06
rs405916344	16	32927374	0.15	26.54	0.0111164
rs410614862	16	39340529	0.14	24.22	0.0370941
rs408079751	16	41214101	0.14	25.51	0.0189877
rs400255471	16	45887296	0.23	40.58	8.12412e-06
rs418601716	16	46077257	0.19	33.49	0.000308073
rs429467772	16	46152874	0.18	31.6	0.000814307
rs419055804	16	47696869	0.17	30.3	0.00159024
rs420787357	16	47743622	0.14	24.72	0.0285584
rs428278614	16	61072645	0.13	23.87	0.0443691
rs409639085	16	62359486	0.14	24.66	0.0295222
rs55631041	16	62648296	0.16	28.92	0.00324354
rs421818299	16	63442123	0.17	29.83	0.0020285
rs407582591	16	67663836	0.15	26.53	0.0111603
rs429149655	16	69146557	0.15	26.05	0.0143295
rs421572420	17	2173296	0.32	57.84	1.22418e-09
rs423963221	17	3549913	0.15	26.12	0.013824
rs428862653	17	4499239	0.27	48.1	1.7489e-07
rs424858789	17	5263178	0.18	32.09	0.000632805
rs404405689	17	6544345	0.16	27.41	0.00709611
rs429391260	17	9925477	0.14	24.66	0.0295222
rs402239495	17	10416133	0.16	29.03	0.0030768
rs403322538	17	11397555	0.23	41.25	5.78351e-06
rs426546477	17	12876590	0.14	25.45	0.0195696
rs399174257	17	13203836	0.47	83.15	0
rs421763249	17	14575647	0.17	30.15	0.00172406
rs403768836	17	15748777	0.14	24.35	0.0345543
rs409826050	17	18933987	0.21	36.93	5.2796e-05
rs416919928	17	18969640	0.18	31.38	0.000914975
rs415630560	17	19645726	0.28	49.02	1.09005e-07
rs422733855	17	19692538	0.19	33.79	0.000264829
rs408884651	17	21450015	0.2	35.29	0.000122453
rs429499694	17	23518635	0.42	72.99	0
rs426659813	17	27324040	0.26	43.91	1.48116e-06
rs402996507	17	33917404	0.14	24.39	0.0338002
rs415911573	17	40588029	0.16	27.81	0.00575949
rs398311509	17	55110665	0.17	30.63	0.00134306
rs160861920	17	57693520	0.15	26.54	0.0111164
rs412812385	17	60027659	0.26	45.88	5.40332e-07
rs409014712	17	61094671	0.17	29.83	0.0020285
rs413750520	17	63465856	0.2	35.46	0.000112268
rs406958189	17	64681794	0.23	41.3	5.61627e-06
rs422118299	18	2049738	0.14	24.07	0.0400405
rs419488255	18	2243903	0.17	30.6	0.00136886
rs422956280	18	4979411	0.15	27.45	0.00692713
rs414749557	18	5148632	0.19	33.08	0.000381217
rs403186214	18	12009425	0.15	26.5	0.0113407
rs422213460	18	12763249	0.17	30.63	0.00134306
rs424389652	18	13212178	0.17	28.81	0.00343668
rs409273881	18	20723132	0.22	39.39	1.49714e-05
rs426604535	18	20931344	0.17	30.75	0.0012642
rs430053891	18	24875989	0.2	35.11	0.000134212
rs424716880	18	28582497	0.15	26.91	0.00919838
rs420173558	18	30551429	0.2	35.04	0.000138789
rs423699729	18	38723164	0.19	33.61	0.000289742
rs405898831	18	40353735	0.14	24.35	0.0345543
rs429445494	18	41365561	0.15	27.58	0.00648578
rs420433822	18	46078802	0.21	37.94	3.13912e-05
rs399612607	18	46099691	0.16	29.17	0.00285984
rs410885167	18	46116600	0.14	25.47	0.0193032
rs404104906	18	46851139	0.14	25.38	0.0202816
rs420105289	18	50453708	0.14	24.65	0.0295934
rs400762743	18	50779717	0.19	34.48	0.000185227
rs402101075	18	51649648	0.22	36.4	6.93282e-05
rs428416073	18	51819178	0.18	31.08	0.00106432
rs412390411	18	52754265	0.17	30.71	0.00128959
rs410235563	18	55138524	0.23	41.32	5.55546e-06
rs419061310	18	65113734	0.17	30.15	0.00172406
rs404730996	19	566456	0.14	24.66	0.0295222
rs418089742	19	2021255	0.14	24.66	0.0295222
rs400172830	19	2493222	0.21	37.13	4.76417e-05
rs403522729	19	4541684	0.32	56.98	1.89844e-09
rs417169400	19	8425720	0.27	47.62	2.22413e-07
rs423024322	19	8432176	0.28	49.5	8.55539e-08
rs417279732	19	8443224	0.18	32.72	0.000459437
rs421658231	19	8501484	0.19	34.6	0.000174226
rs398321430	19	12568063	0.2	34.88	0.000151125
rs411155363	19	14812558	0.19	33.61	0.000289742
rs161240274	19	16262406	0.29	52.27	2.0835e-08
rs416659002	19	19801023	0.26	46.61	3.73198e-07
rs424827904	19	22169460	0.18	31.81	0.000733997
rs403315561	19	22187783	0.18	31.81	0.000733997
rs410906774	19	22238404	0.21	37.29	4.39105e-05
rs426069957	19	24096280	0.14	25.38	0.0202816
rs424435933	19	25016277	0.17	30.59	0.0013749
rs401770757	19	30625680	0.26	45.95	5.22046e-07
rs413472541	19	30652990	0.17	31.04	0.00108594
rs430430903	19	33100425	0.17	29.66	0.00221931
rs412624302	19	33651821	0.19	33.93	0.000246385
rs402277779	19	33694943	0.16	27.66	0.00623572
rs413927733	19	33704602	0.16	27.66	0.00623572
rs429616519	19	36529451	0.19	31.74	0.000759409
rs425862818	19	40965548	0.14	25.11	0.0233515
rs427744870	19	45276006	0.14	25.38	0.0202816
rs417356772	19	45423711	0.23	41.32	5.55546e-06
rs404979817	19	48188216	0.14	25.38	0.0202816
rs422531388	19	48658871	0.17	30.13	0.00174064
rs426732626	19	48688137	0.32	57.18	1.70716e-09
rs410430179	19	51617073	0.32	57.54	1.42502e-09
rs409450577	19	51662235	0.36	63.48	7.17293e-11
rs410806517	19	51789681	0.32	57.84	1.22418e-09
rs422045247	19	51836098	0.14	25.38	0.0202816
rs424428469	19	54599502	0.14	25.35	0.0205594
rs403828640	19	54970945	0.15	27.58	0.00649781
rs55630923	19	56845772	0.13	23.78	0.0466066
rs428468279	19	57323560	0.17	29.94	0.00191491
rs412855770	19	60104857	0.14	24.24	0.0366822
rs420222140	20	2992421	0.21	37.29	4.39105e-05
rs403331197	20	5085823	0.15	26.91	0.00919838
rs425920338	20	5790365	0.2	35.46	0.000112268
rs411571380	20	6772795	0.15	26.05	0.0143295
rs416479240	20	7382696	0.14	24.92	0.0256827
rs400328483	20	8630740	0.26	46.13	4.77545e-07
rs413353985	20	8974708	0.18	31.13	0.00104103
rs425045658	20	9440009	0.16	27.65	0.00626011
rs402613755	20	9524815	0.15	26.14	0.0136842
rs403496676	20	9605992	0.22	38.49	2.37399e-05
rs411147585	20	9656640	0.25	44.13	1.32197e-06
rs162195451	20	10058959	0.14	25.11	0.0233515
rs424253209	20	11836472	0.16	27.7	0.00610733
rs427947642	20	12382264	0.25	44.18	1.29212e-06
rs423651292	20	18816233	0.21	37.16	4.67724e-05
rs427659278	20	21254611	0.17	30.1	0.00176875
rs407439717	20	35917532	0.22	38.22	2.72069e-05
rs408902294	20	38803756	0.21	37.29	4.39105e-05
rs415252138	20	39793635	0.14	25.09	0.023549
rs404637340	20	40037750	0.16	27.81	0.00575949
rs403920873	20	40430176	0.15	26.58	0.0108781
rs425212690	20	42220857	0.23	41.3	5.61627e-06
rs422214310	20	44345874	0.16	29.34	0.00261822
rs408696708	20	46184818	0.2	35.95	8.7333e-05
rs429906056	20	47261087	0.34	59.82	4.49504e-10
rs428348538	20	47768799	0.18	30.85	0.00120117
rs404603411	21	262607	0.16	29.34	0.00261822
rs399901556	21	1914848	0.2	35.95	8.7333e-05
rs423621300	21	1945221	0.14	25.64	0.0177419
rs405725324	21	4640112	0.13	23.65	0.049849
rs420199829	21	6786934	0.23	40.84	7.10972e-06
rs405012983	21	9889365	0.16	27.99	0.0052534
rs423395354	21	10972047	0.13	23.87	0.0443691
rs400543058	21	11670243	0.33	59.03	6.69473e-10
rs412335966	21	12102934	0.23	41.32	5.55546e-06
rs405513905	21	12659802	0.19	34.48	0.000185227
rs417654422	21	14335837	0.2	35.27	0.000123787
rs411938135	21	15256070	0.28	49.12	1.03764e-07
rs399667135	21	15263788	0.28	50.34	5.57863e-08
rs424269342	21	16313790	0.16	29	0.00311067
rs428777429	21	16701199	0.17	30.22	0.00165754
rs415077357	21	20696861	0.19	31.42	0.000897177
rs417461978	21	22928392	0.17	30.71	0.00128959
rs398340969	21	28853635	0.15	25.89	0.0155293
rs428051650	21	44579054	0.13	23.74	0.0474575
rs428540777	21	46890245	0.19	34.02	0.000235066
rs413323453	21	48745001	0.17	29.83	0.0020285
rs406982253	22	7869184	0.16	28.92	0.00324354
rs400880512	22	15177223	0.23	41.3	5.61627e-06
rs413356410	22	18598566	0.14	25.11	0.023356
rs428027836	22	20170151	0.14	25.09	0.0235714
rs425974494	22	20219730	0.23	40.36	9.08558e-06
rs422700796	22	21727325	0.15	26.05	0.0143295
rs420601089	22	25888047	0.18	32.3	0.000570337
rs419530811	22	25926456	0.29	51.17	3.64289e-08
rs403099276	22	26557464	0.17	29.83	0.00202939
rs430083154	22	28859354	0.2	35.17	0.000130026
rs409071278	22	28916155	0.17	30.18	0.00169948
rs412337134	22	33647965	0.14	25.38	0.0202816
rs426223679	22	37457156	0.19	34.03	0.000234062
rs406195570	22	37654908	0.18	31.97	0.000675735
rs428259336	22	39756780	0.15	25.6	0.0181012
rs429561397	22	40935333	0.25	44.64	1.01888e-06
rs419835884	22	41925896	0.17	29.73	0.0021365
rs421522470	22	42375559	0.16	28.81	0.00343901
rs410780187	22	44786951	0.2	35.31	0.00012109
rs415982709	22	44825945	0.29	51.39	3.25699e-08
rs417108364	22	46870691	0.19	33.09	0.000379404
rs401312074	23	7263113	0.14	25.3	0.021137
rs410581102	23	8539036	0.17	30.4	0.00151666
rs428185758	23	8874448	0.36	64.11	5.26015e-11
rs418346802	23	9018407	0.18	32.55	0.000499343
rs403488883	23	9115625	0.24	42.32	3.34208e-06
rs429325866	23	9658904	0.21	38.2	2.75296e-05
rs161356212	23	11298734	0.13	23.87	0.0443691
rs414760158	23	13129218	0.14	24.66	0.0295222
rs423167319	23	15674989	0.16	29	0.00311067
rs416844639	23	25089174	0.16	27.99	0.0052534
rs55630642	23	26243215	0.23	40.45	8.67525e-06
rs418485694	23	26257286	0.47	83.12	0
rs427848727	23	28691013	0.14	24.13	0.0386909
rs418835088	23	28860039	0.19	33.98	0.000240222
rs412612770	23	34408920	0.16	28.92	0.00324354
rs410000157	23	35140956	0.17	30.63	0.00134306
rs400166287	23	35251721	0.17	30.63	0.00134306
rs426239182	23	37211103	0.14	25.38	0.0202816
rs422907674	23	38958898	0.18	32.36	0.000550749
rs408646126	23	44910124	0.26	46.76	3.44793e-07
rs429962926	23	44950272	0.17	30.63	0.00134306
rs409725836	23	48491479	0.19	33.89	0.000251208
rs421625646	23	53164231	0.16	29	0.00311067
rs429530234	23	54792376	0.15	27.56	0.00655915
rs402381003	23	58155363	0.28	50.6	4.86946e-08
rs407338957	23	60055953	0.17	30.63	0.00134306
rs416370498	23	61515993	0.17	30.83	0.00121589
rs400852457	24	5909401	0.24	42.1	3.73204e-06
rs403176737	24	7798957	0.26	46.76	3.44793e-07
rs427863444	24	8342868	0.17	29.83	0.0020285
rs429257481	24	9865097	0.15	25.84	0.016007
rs411607047	24	10426564	0.14	25.35	0.0205594
rs415740546	24	20457090	0.26	42.24	3.47541e-06
rs417611666	24	24775333	0.15	26.12	0.013824
rs399665183	24	26673012	0.13	23.94	0.0427705
rs162230410	24	27171280	0.29	52.02	2.36181e-08
rs403256819	24	28069863	0.16	28.37	0.00431351
rs414940062	24	28189207	0.26	45.88	5.40332e-07
rs399727488	24	29466063	0.15	27.36	0.00726682
rs411858615	24	35564714	0.14	24.03	0.0409303
rs424386834	24	36396510	0.38	66.45	1.43459e-11
rs418603592	25	3089347	0.14	25.38	0.0202816
rs426694366	25	5334803	0.19	33.7	0.000277623
rs402359668	25	6919299	0.17	30.63	0.00134306
rs420254495	25	10088448	0.13	23.94	0.042873
rs411219384	25	10382274	0.17	30.06	0.00180365
rs430067771	25	11933342	0.18	32.1	0.000629782
rs408278166	25	15115961	0.14	25.38	0.0202816
rs405045517	25	16469719	0.15	26.12	0.013824
rs412009128	25	18901548	0.16	27.99	0.0052534
rs424641896	25	20248465	0.22	39.39	1.49714e-05
rs399984788	25	22201151	0.16	27.78	0.00586182
rs407364887	25	29637737	0.14	25.38	0.0202816
rs406963620	25	31829732	0.22	39.2	1.64352e-05
rs416390545	25	38720861	0.25	43.81	1.56029e-06
rs407113317	25	38881409	0.15	26.86	0.00941457
rs404981640	25	39785400	0.14	25.47	0.0193032
rs423001425	25	42655076	0.15	26.14	0.0136842
rs404289777	25	43008081	0.13	23.65	0.049849
rs413924207	25	45160382	0.17	30.63	0.00134306
rs415168816	26	2827932	0.14	24.41	0.0335504
rs416131904	26	5547482	0.16	27.82	0.00573639
rs418147808	26	6150414	0.17	30.06	0.00180365
rs428415786	26	7957981	0.34	59.95	4.1603e-10
rs430678130	26	22464943	0.14	24.21	0.0371647
rs400228650	26	26913756	0.15	27.58	0.00649781
rs417759440	26	27229648	0.27	47.67	2.17354e-07
rs408059906	26	27307939	0.17	30.42	0.00150019
rs415353783	26	30765074	0.16	27.99	0.0052534
rs407758104	26	33720570	0.14	25.11	0.0233515
rs408945242	26	36117192	0.14	25.38	0.0202405
rs417515156	26	36557884	0.16	29.03	0.0030768
rs409075036	26	37985501	0.14	24.41	0.0335504
rs417874036	26	43218601	0.2	36.18	7.72935e-05
rs407976264	26	43273929	0.15	26.58	0.0108781

## Sheet: Table S2_c
SNP	CHROMOSOME	POSITION (bp)	Fst	χ2	Bonferroni corrected P
rs415161868	1	6062897	0.27	24.45	0.0329162
rs418902603	1	69073670	0.28	25.57	0.0183927
rs404429353	1	91236244	0.41	37.16	4.69411e-05
rs418103540	1	114509407	0.3	26.15	0.0136174
rs401072788	1	131955080	0.32	28.81	0.00343962
rs423432951	1	191542109	0.28	25.2	0.0222606
rs420541829	1	196048741	0.38	33.92	0.000246952
rs427272470	1	217352839	0.32	28.36	0.00434533
rs426472125	1	268348208	0.28	25.21	0.0221646
rs412397244	2	34778504	0.31	28.03	0.00515019
rs161898284	2	47773629	0.28	25.19	0.0223288
rs422566653	2	51833502	0.45	40.86	7.03078e-06
rs416951623	2	51954499	0.31	28.05	0.00508121
rs419504162	2	52042919	0.28	25.07	0.0237545
rs430499378	2	109413814	0.32	28.36	0.00434533
rs415390596	2	184838299	0.26	23.81	0.0458092
rs421900422	2	206353490	0.32	28.93	0.00323458
rs410229061	2	242182537	0.28	25.06	0.0238959
rs409048038	3	7617772	0.29	25.7	0.0171642
rs426180441	3	8383525	0.31	28.11	0.0049349
rs398477790	3	11425925	0.29	25.89	0.0155398
rs404773520	3	21288830	0.32	29.16	0.00287036
rs404785774	3	100689226	0.28	24.83	0.0270035
rs426300337	3	104434490	0.26	23.78	0.0464878
rs425616833	3	129520782	0.28	24.83	0.0270035
rs420836165	3	131503623	0.32	28.43	0.00418721
rs404168647	3	183978796	0.28	25.06	0.0238959
rs421196684	3	190273459	0.36	24.21	0.0372732
rs420534264	4	68366731	0.28	25.06	0.0238959
rs429297248	4	81834314	0.33	28.96	0.00318759
rs398149196	4	89093960	0.26	23.64	0.0499216
rs405571063	4	93098952	0.28	25.57	0.0183927
rs417254417	5	4013061	0.28	25.03	0.0242786
rs161858167	5	4083786	0.37	33.19	0.000359558
rs415941418	5	13799403	0.31	27.62	0.00634529
rs404183233	5	13844616	0.3	27.24	0.00775748
rs422710487	5	46677506	0.37	33.19	0.000359558
rs430357126	5	61482848	0.36	31.82	0.000727993
rs429330001	5	71197750	0.29	25.69	0.0172446
rs160122984	5	99462580	0.3	27.23	0.00780041
rs426045544	6	61315052	0.28	25.2	0.0222606
rs427185041	6	61564461	0.4	36	8.49886e-05
rs401231965	6	103664742	0.26	23.78	0.0464878
rs416577898	7	11958940	0.27	24.2	0.0373678
rs426290814	7	24487947	0.31	26.87	0.00936856
rs411027634	7	44344676	0.32	28.36	0.00432884
rs414993456	7	54560343	0.33	28.14	0.0048603
rs421756126	7	57988693	0.27	23.94	0.0428592
rs416149982	7	84938245	0.27	24.64	0.0297946
rs406821874	8	4015554	0.27	24.2	0.0373678
rs401169795	8	22952185	0.33	29.32	0.00264113
rs418219068	8	51292558	0.35	31.25	0.000977077
rs415111086	8	60176022	0.38	33.95	0.000243446
rs428438650	8	69754532	0.27	24.2	0.0374004
rs417137454	8	70452736	0.35	30.91	0.00116191
rs408806010	8	87786605	0.27	24.18	0.0378728
rs425421391	9	24394027	0.26	23.81	0.0458092
rs417269159	9	67854711	0.29	26.43	0.0117501
rs420214995	9	73410452	0.27	24.2	0.0373678
rs416206353	9	81675935	0.54	47.16	2.81427e-07
rs417907337	9	81978080	0.3	24.87	0.0264382
rs428484244	10	6172722	0.31	26.08	0.0141078
rs401128289	10	29319767	0.29	25.99	0.0147928
rs413264476	10	29453722	0.29	26.43	0.0117501
rs413812679	11	5621314	0.38	31.06	0.00107721
rs398167579	11	6937062	0.31	27.95	0.00536121
rs398946756	11	27732865	0.31	27.01	0.00871317
rs409097245	12	4080960	0.29	25.26	0.0215706
rs398990273	13	583324	0.3	27.28	0.00759695
rs409534622	13	68048101	0.28	25.21	0.0221646
rs430063768	13	75313522	0.44	39.98	1.10666e-05
rs411263136	13	75357218	0.29	25.68	0.0173417
rs411462000	13	75789049	0.38	33.92	0.000246952
rs406905479	15	72211858	0.28	25.2	0.0222606
rs421158157	15	72605179	0.3	27.24	0.00775748
rs411903197	16	6550070	0.31	28.06	0.00505807
rs404292905	16	11046375	0.3	27.02	0.00865789
rs409711705	16	38732437	0.56	50.18	6.02861e-08
rs407232235	17	5325889	0.3	27.02	0.00865789
rs409826050	17	18933987	0.38	34.13	0.000222249
rs416919928	17	18969640	0.41	36.82	5.58537e-05
rs416090589	17	22361951	0.28	25.3	0.0211637
rs429467573	17	30243981	0.4	35.3	0.000121874
rs418180810	17	33986425	0.32	27.95	0.00536721
rs424167728	18	42275185	0.28	25.3	0.0211637
rs403522729	19	4541684	0.26	23.78	0.0464878
rs428399638	19	9976425	0.45	39.76	1.23841e-05
rs405854284	20	10512898	0.33	30.14	0.00173182
rs419937975	21	2292821	0.3	27.24	0.00775748
rs428777429	21	16701199	0.26	23.81	0.0458092
rs415077357	21	20696861	0.43	34.29	0.000204963
rs413479607	21	47768865	0.32	28.52	0.00399925
rs415927028	22	18900558	0.26	23.81	0.0458092
rs417330384	22	24823390	0.31	27.56	0.00655122
rs415848470	22	41851327	0.44	38.39	2.49526e-05
rs419835884	22	41925896	0.29	25.69	0.0172446
rs402090350	22	44214205	0.32	28.36	0.00434533
rs405926418	22	46638918	0.31	27.56	0.00655122
rs416174146	22	46648981	0.27	24.31	0.0353603
rs417108364	22	46870691	0.27	24.31	0.0353603
rs398319382	23	22997772	0.29	26.54	0.0110968
rs419872432	23	35503873	0.33	30.14	0.00173182
rs423752676	23	35558437	0.35	31.75	0.000753698
rs398551867	23	45117763	0.3	27.24	0.00775748
rs421464401	24	12971483	0.48	43.56	1.77094e-06
rs419349602	24	35966460	0.27	23.94	0.0428592
rs415168816	26	2827932	0.29	25.69	0.0172446
rs428415786	26	7957981	0.44	37.6	3.74208e-05

## Sheet: Table S2_d
SNP	CHROMOSOME	POSITION (bp)	Fst	χ2	Bonferroni corrected P
rs408991369	1	775181	0.18	28.36	0.00433917
rs430138341	1	1385609	0.17	26.33	0.0123773
rs399365893	1	2314218	0.19	29.39	0.00254641
rs55630903	1	3122600	0.15	23.65	0.0498633
rs414461864	1	3515522	0.2	31.52	0.000848659
rs429908265	1	4295473	0.22	34.62	0.000172705
rs406202266	1	4626715	0.21	33.12	0.000373475
rs421580892	1	5012624	0.39	61.25	2.15188e-10
rs417683681	1	6142186	0.25	39.11	1.72688e-05
rs416491795	1	6790152	0.18	28.58	0.00387911
rs404453931	1	6819119	0.27	42.06	3.80713e-06
rs427440750	1	7356530	0.23	35.1	0.000134902
rs399855991	1	7538546	0.15	23.82	0.0456113
rs426002759	1	8693720	0.22	34.43	0.000190224
rs408247993	1	9187663	0.21	32.72	0.000459527
rs412413172	1	10085171	0.16	25.29	0.0212094
rs430430819	1	10806824	0.17	27.01	0.00870949
rs413538556	1	12458975	0.17	26.99	0.00882452
rs415967110	1	14710646	0.19	29.64	0.00224632
rs425943283	1	16328521	0.25	39.07	1.76476e-05
rs416810433	1	17350305	0.2	31.93	0.000689066
rs399656723	1	20845062	0.34	53.75	9.82213e-09
rs430111913	1	21458129	0.17	26.26	0.0128355
rs405154745	1	21463082	0.2	31.72	0.000765971
rs401021349	1	22681463	0.17	26.26	0.0128355
rs419641017	1	23814185	0.18	28.76	0.00353488
rs404339025	1	24415725	0.18	27.74	0.00598042
rs410342834	1	24819916	0.33	50.79	4.43478e-08
rs401460580	1	24864344	0.3	47.25	2.69162e-07
rs400810914	1	25169951	0.17	26.49	0.0113831
rs409198082	1	26771379	0.17	26.55	0.0110603
rs399741277	1	30364159	0.21	33.53	0.000301513
rs401128391	1	31804466	0.19	30.34	0.00156113
rs404360510	1	33998354	0.19	29.25	0.00274008
rs415958872	1	34007769	0.16	25.64	0.0177142
rs415085519	1	35797974	0.17	26.96	0.00896118
rs410824613	1	37214590	0.21	32.41	0.000537067
rs401922607	1	40319835	0.16	24.41	0.033518
rs400072364	1	41473348	0.22	34.5	0.000183694
rs423789209	1	41746352	0.17	26.89	0.00925955
rs429976105	1	42292818	0.3	47.57	2.2818e-07
rs410206184	1	42566114	0.2	31.72	0.000765971
rs427507530	1	42596837	0.15	24.1	0.0393793
rs412265995	1	43135854	0.15	24.04	0.0406402
rs422659823	1	44168474	0.19	29.04	0.00304719
rs408303010	1	44344589	0.16	24.23	0.0367576
rs424973144	1	44512191	0.23	35.55	0.000107253
rs417887198	1	45096424	0.18	27.58	0.00650248
rs410607201	1	45514168	0.18	27.58	0.00650248
rs411840533	1	45665836	0.16	24.18	0.0377908
rs425224404	1	48258156	0.2	30.92	0.00115833
rs409855078	1	49123731	0.27	41.82	4.30177e-06
rs423122712	1	49549019	0.25	39.59	1.35054e-05
rs405422577	1	50848059	0.15	23.74	0.0475539
rs416966637	1	50991515	0.19	30.34	0.00156113
rs427483117	1	51963826	0.17	27.17	0.00801848
rs398493086	1	53024341	0.18	28.12	0.0049168
rs401361912	1	53155927	0.17	26.99	0.00882452
rs414167710	1	58983142	0.16	24.38	0.0340261
rs410949445	1	59103002	0.19	29.51	0.00239484
rs408729682	1	59787410	0.27	42.35	3.28483e-06
rs411125588	1	60169717	0.23	36.1	8.06188e-05
rs399015797	1	61756181	0.2	31.61	0.00081116
rs406670563	1	62569033	0.22	34.19	0.000215785
rs418300264	1	62577655	0.22	34.19	0.000215785
rs398934039	1	63144605	0.26	40.24	9.67616e-06
rs400035836	1	63265380	0.21	33.25	0.000348489
rs423778770	1	64354753	0.25	38.45	2.41817e-05
rs407171514	1	65252204	0.18	28.2	0.00470624
rs408203776	1	67482844	0.17	27.17	0.00801666
rs398659540	1	69203365	0.32	49.31	9.40754e-08
rs412247229	1	72532292	0.18	27.58	0.00649006
rs416552091	1	74452461	0.15	24.11	0.039184
rs417836366	1	78696521	0.17	27.17	0.00801666
rs416761807	1	79338603	0.16	24.38	0.0340261
rs426159151	1	82359582	0.22	34.9	0.000149505
rs422815689	1	83232202	0.4	61.83	1.62586e-10
rs420261995	1	83708251	0.21	32.65	0.000476456
rs416867728	1	84757664	0.15	23.91	0.0434132
rs417614046	1	86148494	0.16	24.61	0.0302551
rs406032607	1	87928925	0.16	25.16	0.0227119
rs399446322	1	88676946	0.15	23.89	0.0439906
rs402155129	1	89504258	0.17	26.54	0.0111384
rs408003066	1	91815729	0.24	37.02	5.03502e-05
rs411280506	1	97641141	0.18	27.58	0.00650248
rs401383637	1	97851738	0.2	31.31	0.000948156
rs161760083	1	100057156	0.19	30.36	0.00154172
rs429675003	1	100348178	0.16	24.58	0.0306943
rs398327689	1	101075059	0.16	24.18	0.0377908
rs398830326	1	105047728	0.17	26.1	0.0139933
rs402863641	1	106076433	0.23	35.52	0.000108769
rs427841510	1	106230064	0.26	40.23	9.74506e-06
rs412434338	1	108964956	0.18	27.74	0.00598042
rs419492641	1	108979283	0.16	24.98	0.0249193
rs403472955	1	109280553	0.17	26.66	0.0104225
rs159620555	1	111820071	0.31	47.86	1.96739e-07
rs420655809	1	111887820	0.19	29.91	0.0019467
rs423926596	1	113633108	0.17	26.4	0.0119658
rs430624958	1	114004565	0.16	24.93	0.0256541
rs421426993	1	114297243	0.18	28.14	0.00486966
rs398238979	1	114913323	0.21	33.25	0.000348489
rs419641208	1	116010706	0.16	25.07	0.0237953
rs398184208	1	116029313	0.16	25.65	0.0176727
rs400522683	1	116476895	0.32	50.39	5.43134e-08
rs421623828	1	117577096	0.28	44.37	1.17182e-06
rs406730602	1	117619369	0.29	44.94	8.73797e-07
rs413118576	1	117907384	0.23	35.89	9.00971e-05
rs402748438	1	118045899	0.17	26.5	0.0113357
rs422105182	1	119933679	0.35	54.63	6.28349e-09
rs402021353	1	124386610	0.19	29.79	0.00207622
rs410580716	1	125429738	0.17	26.4	0.0119658
rs426660111	1	129295770	0.16	25.54	0.0186986
rs399753856	1	129480307	0.18	28.58	0.00387911
rs398688354	1	131722788	0.2	31.89	0.000701424
rs426969294	1	133742939	0.19	28.95	0.00320213
rs428236973	1	133974268	0.21	32.65	0.000476456
rs406481889	1	136927045	0.16	24.58	0.0306943
rs398900988	1	137825166	0.16	25.18	0.0224489
rs408804796	1	138136908	0.36	56.63	2.26665e-09
rs423649334	1	138703230	0.17	26.33	0.012379
rs406067094	1	138756385	0.21	32.43	0.000532904
rs427256296	1	139103958	0.21	33.41	0.00032133
rs425729846	1	140456202	0.18	28.53	0.00398254
rs429087238	1	141084449	0.21	32.9	0.000418895
rs403563484	1	141950315	0.17	26.23	0.0130854
rs430627165	1	142081362	0.15	24.11	0.039184
rs402814874	1	144865395	0.16	25.18	0.0224489
rs418517953	1	144875036	0.21	33.04	0.000388494
rs414209137	1	147273107	0.15	23.91	0.0434132
rs416312585	1	147509782	0.24	36.77	5.73634e-05
rs417868345	1	147757106	0.17	26.39	0.0120102
rs413314388	1	150842630	0.23	35.17	0.000130098
rs424407534	1	150867793	0.24	37.52	3.89656e-05
rs403403170	1	150966758	0.19	29.58	0.00231622
rs414751501	1	150996845	0.25	39.2	1.6437e-05
rs418651883	1	151736448	0.18	27.76	0.00591895
rs399492861	1	151770767	0.31	48.67	1.30184e-07
rs422609340	1	151871757	0.2	30.43	0.00149061
rs419159684	1	152314839	0.33	51.37	3.28998e-08
rs430249796	1	153306287	0.2	30.63	0.00134651
rs416460274	1	153405587	0.16	24.86	0.0265481
rs410376061	1	153433998	0.2	30.56	0.00139105
rs407456818	1	153603208	0.24	37.33	4.29686e-05
rs401183514	1	153765895	0.36	56.75	2.13275e-09
rs417472071	1	155220292	0.2	31.11	0.00105061
rs421763647	1	155677335	0.2	31.15	0.00102679
rs405464495	1	156998191	0.24	37.24	4.49283e-05
rs427636540	1	157082096	0.16	25.29	0.0212094
rs425173094	1	157747645	0.2	31.31	0.000948156
rs405077912	1	157949921	0.16	25.54	0.0186986
rs411275433	1	158708804	0.18	27.76	0.00591744
rs403322018	1	159137216	0.27	42.06	3.80713e-06
rs401094838	1	159768912	0.16	24.42	0.0333555
rs424944834	1	159994531	0.22	34.9	0.000149505
rs417179270	1	160620725	0.19	30.4	0.00151233
rs429501301	1	160843067	0.41	63.65	6.21654e-11
rs409217499	1	160988358	0.16	24.81	0.0272789
rs420540921	1	161008664	0.19	29.53	0.00236876
rs405751908	1	161324829	0.17	25.93	0.0152728
rs402890792	1	161446860	0.39	60.44	3.25173e-10
rs429200899	1	161588670	0.35	54.06	8.38754e-09
rs406450872	1	161855001	0.24	36.92	5.29584e-05
rs400156588	1	161912812	0.49	76.05	0
rs425275498	1	162445168	0.17	26.5	0.0113331
rs415028194	1	162553871	0.18	28.37	0.00431986
rs416490278	1	162741065	0.2	31.57	0.000830334
rs426925810	1	163071661	0.21	33.12	0.000373475
rs418451573	1	163290246	0.16	24.18	0.0377908
rs398403209	1	163538737	0.42	65.98	1.91278e-11
rs411151972	1	163877825	0.21	32.09	0.000632458
rs426113629	1	163956292	0.55	85.63	0
rs404850718	1	163965269	0.16	24.41	0.033518
rs416445091	1	164179915	0.3	46.12	4.78654e-07
rs406276779	1	164463245	0.17	26.5	0.0113357
rs414624831	1	165575389	0.31	47.82	2.01134e-07
rs406809272	1	165656462	0.17	26.55	0.0110603
rs415565412	1	165678017	0.16	25.49	0.0191111
rs406650437	1	166131502	0.2	31.63	0.000801751
rs422060037	1	166136019	0.16	25.18	0.022521
rs423198806	1	166254531	0.3	46.11	4.82188e-07
rs403206117	1	166404205	0.22	33.62	0.000288353
rs419371570	1	167169720	0.17	26.1	0.0139491
rs430397247	1	168618320	0.17	26.55	0.0110603
rs426456902	1	169101911	0.21	32.62	0.000482703
rs418030397	1	169410871	0.18	28.14	0.00486966
rs402206793	1	169448654	0.23	35.1	0.000134902
rs410805063	1	171464738	0.2	31.31	0.000948156
rs405920162	1	171656575	0.22	35.08	0.000136354
rs428390920	1	171776534	0.17	25.79	0.0163919
rs408335528	1	171980780	0.21	33.4	0.000323262
rs419220076	1	172026725	0.22	34.9	0.000149505
rs425957814	1	172259981	0.15	23.82	0.0456113
rs409208660	1	172925184	0.22	34.23	0.000211103
rs420530710	1	172978065	0.18	28.56	0.00391693
rs414178303	1	173353088	0.21	32.65	0.000474607
rs406433313	1	173728386	0.31	47.26	2.67961e-07
rs425935322	1	174461959	0.24	37.78	3.40588e-05
rs405223541	1	174608778	0.27	42.73	2.70331e-06
rs406137512	1	174881125	0.24	38.19	2.7655e-05
rs421639750	1	174995921	0.22	33.91	0.000248549
rs409664684	1	175619906	0.26	40.88	6.98247e-06
rs399813435	1	175730160	0.18	28.42	0.0042124
rs405687196	1	176433335	0.19	29.64	0.00224632
rs429910095	1	176644825	0.15	23.82	0.0456113
rs412850153	1	176752408	0.27	42.26	3.44134e-06
rs398457820	1	176963452	0.16	24.54	0.0313776
rs422438678	1	177342125	0.39	60.18	3.72992e-10
rs429583998	1	178421179	0.24	37.52	3.90004e-05
rs417357384	1	178911264	0.18	28.31	0.0044494
rs402726865	1	179108753	0.16	25.59	0.0181731
rs408906903	1	179405508	0.47	73.34	0
rs420249346	1	179441101	0.38	59.71	4.73413e-10
rs430404323	1	180735384	0.2	30.63	0.00134651
rs405918122	1	183781327	0.32	49.65	7.92465e-08
rs413177694	1	183822675	0.22	35.09	0.000135498
rs425665508	1	183962842	0.17	26.96	0.00896118
rs417560644	1	185232150	0.17	26.01	0.0146215
rs424746491	1	186577111	0.29	45.97	5.17618e-07
rs404339701	1	186741658	0.19	29.75	0.00211426
rs404520019	1	187443132	0.21	32.76	0.000448935
rs410036230	1	187460009	0.21	32.41	0.000537067
rs159445778	1	187521920	0.27	41.91	4.10716e-06
rs414167435	1	188588256	0.19	29.25	0.00274008
rs424486454	1	188778209	0.28	43.08	2.26599e-06
rs159448617	1	188919130	0.17	26.59	0.0108355
rs428690829	1	190060262	0.17	27.24	0.00772867
rs428185723	1	190515170	0.19	28.95	0.00320213
rs419262675	1	191134069	0.15	24.1	0.0393793
rs430393353	1	191366521	0.25	39	1.82246e-05
rs422913646	1	191377786	0.38	58.5	8.75097e-10
rs423978781	1	192028124	0.19	28.98	0.00314699
rs402520313	1	192086815	0.2	30.92	0.00115573
rs417992864	1	192169185	0.17	27.3	0.00752165
rs410386747	1	193750154	0.27	40.84	7.11045e-06
rs421194993	1	193829800	0.32	48.57	1.36998e-07
rs428510637	1	193839074	0.3	46.05	4.96859e-07
rs413938768	1	194175396	0.24	37.5	3.9299e-05
rs405868455	1	195351603	0.36	56.2	2.81657e-09
rs415750588	1	195800272	0.26	40.9	6.89109e-06
rs405031407	1	196095847	0.16	24.86	0.0265481
rs415346966	1	196982093	0.15	24.04	0.0406402
rs407616893	1	197434168	0.18	27.71	0.00605727
rs426418077	1	198159884	0.29	45.97	5.17618e-07
rs429321187	1	198329788	0.16	25.59	0.0181731
rs402452240	1	199354860	0.2	31.31	0.000948156
rs417558814	1	199417210	0.17	27.24	0.00772867
rs408666182	1	199861184	0.22	33.98	0.000239935
rs414595522	1	201290015	0.27	42.37	3.25872e-06
rs404741686	1	201382684	0.16	25.18	0.022441
rs407772387	1	201819947	0.16	25.29	0.0212094
rs419399046	1	202358562	0.25	39.1	1.73205e-05
rs398355603	1	202423013	0.19	30.39	0.00151858
rs422961544	1	202837700	0.2	31.26	0.000973057
rs417366974	1	205682238	0.24	37.02	5.03502e-05
rs159464436	1	205779832	0.29	45.82	5.58762e-07
rs407515854	1	205803683	0.19	29.58	0.00231622
rs426277598	1	206575244	0.19	30.03	0.00183118
rs404778862	1	206618174	0.23	36.1	8.06188e-05
rs430144352	1	206796399	0.17	26.55	0.0110603
rs411268456	1	209467281	0.24	37.27	4.42827e-05
rs423737351	1	210600994	0.16	24.93	0.0256541
rs402244282	1	210637795	0.16	24.41	0.0335723
rs417688831	1	210692409	0.17	26.5	0.0113357
rs429879276	1	212280120	0.24	37.46	4.00921e-05
rs398273663	1	212488372	0.24	38.19	2.7655e-05
rs420460080	1	212589312	0.22	34.5	0.000183694
rs410518352	1	212742560	0.22	34.55	0.000178601
rs418240359	1	213125466	0.17	27.17	0.00801666
rs416356842	1	214397065	0.15	24.17	0.0380265
rs417802007	1	214819729	0.16	25.64	0.0177142
rs411106613	1	216789945	0.36	56.75	2.13275e-09
rs408083205	1	217290543	0.17	27.25	0.00771358
rs409670217	1	217396008	0.17	25.93	0.0152728
rs424552671	1	217944896	0.22	34.45	0.000188081
rs417188361	1	218063177	0.18	27.71	0.00607768
rs428204716	1	218237699	0.25	37.62	3.69394e-05
rs419228625	1	218453569	0.35	54.19	7.82806e-09
rs404981441	1	220927108	0.17	27.19	0.00794443
rs409993803	1	220994676	0.19	29.39	0.00254641
rs426081728	1	222704388	0.16	25.54	0.0186986
rs423269563	1	222861788	0.16	25.59	0.0181731
rs408216548	1	223219989	0.22	33.62	0.000288481
rs398381377	1	223361859	0.21	33.48	0.000310582
rs420709096	1	224170915	0.27	41.74	4.48024e-06
rs425448546	1	224729108	0.22	34.11	0.000224089
rs402762706	1	224746338	0.34	52.65	1.72007e-08
rs425619861	1	225039415	0.17	27.25	0.00771358
rs193632849	1	225330989	0.2	31.11	0.00105061
rs412799597	1	225949349	0.24	37.27	4.42827e-05
rs428826405	1	226792281	0.25	39.1	1.73205e-05
rs401150711	1	227520218	0.22	34.98	0.000143115
rs402382265	1	227662419	0.17	27.06	0.00851118
rs399298225	1	229723234	0.15	23.91	0.0434491
rs402534223	1	231013203	0.17	26.59	0.0108355
rs418840975	1	231647579	0.19	29.71	0.00216166
rs423444583	1	235460833	0.25	39.53	1.3936e-05
rs411801521	1	236294405	0.15	24.11	0.039184
rs427903486	1	237444683	0.16	24.91	0.0258141
rs407604833	1	237681903	0.2	30.92	0.00115833
rs425449332	1	237986703	0.29	44.94	8.73797e-07
rs415062917	1	242983651	0.17	26.2	0.0132289
rs425380509	1	244230777	0.16	24.86	0.0265202
rs410756567	1	244267634	0.31	47.62	2.22696e-07
rs401168034	1	252356037	0.18	28.53	0.00398254
rs398338386	1	255191319	0.2	31.08	0.00106526
rs413469451	1	255225661	0.18	28.36	0.00433917
rs421543666	1	257544757	0.16	25.47	0.0193768
rs420022622	1	258841595	0.2	30.84	0.00120831
rs426240819	1	260392981	0.2	31.6	0.000817079
rs426289520	1	261017812	0.19	29.91	0.0019467
rs400782272	1	261198127	0.18	28.2	0.00470624
rs408183619	1	261246015	0.27	42.04	3.8492e-06
rs420999212	1	261569623	0.21	33.24	0.00035071
rs424706141	1	262453372	0.18	28.76	0.00353488
rs427987882	1	265309613	0.23	36.61	6.23058e-05
rs419241948	1	265510024	0.21	33.4	0.000323262
rs430828500	1	269417660	0.3	46.76	3.45319e-07
rs409103399	1	269434420	0.22	33.67	0.000280973
rs409524044	1	269476683	0.2	31.6	0.000817079
rs429515289	1	273092889	0.21	32.41	0.000537067
rs408141642	1	273131786	0.21	32.19	0.000601436
rs411802653	1	273808902	0.2	30.48	0.00144983
rs420722231	2	1937197	0.23	35.55	0.000107253
rs419793953	2	2499962	0.21	32.04	0.000651221
rs409880528	2	3018322	0.18	28.36	0.00433917
rs423599748	2	6211912	0.16	24.23	0.0369145
rs428876047	2	7216846	0.16	25.18	0.0224489
rs400457615	2	7266229	0.19	30.34	0.00155952
rs427650461	2	9021936	0.4	62.2	1.33895e-10
rs401126471	2	10187895	0.26	40.9	6.89109e-06
rs399206529	2	10823174	0.21	32.09	0.000634216
rs418682948	2	13816089	0.17	26.16	0.0135463
rs429642680	2	13973975	0.2	31.6	0.000817079
rs426618197	2	14205571	0.22	33.83	0.000258932
rs418735580	2	14250555	0.17	26.96	0.00896118
rs424195728	2	14709916	0.21	32.62	0.000482703
rs400195104	2	14720627	0.25	38.87	1.9556e-05
rs399437943	2	15005723	0.32	49.68	7.78932e-08
rs425416548	2	15261628	0.2	30.43	0.00149061
rs422553369	2	15469272	0.24	38.08	2.92885e-05
rs399335682	2	23321034	0.21	32.2	0.000598211
rs417558474	2	24667195	0.17	26.2	0.0132289
rs409303756	2	25501393	0.16	24.38	0.0341522
rs409288441	2	27224111	0.16	25.11	0.0232838
rs412713111	2	27594394	0.16	25.16	0.0227119
rs402184244	2	35334957	0.16	24.23	0.0369145
rs428056071	2	36155201	0.18	28.53	0.00398254
rs421940720	2	36232390	0.17	26.1	0.0139491
rs427406757	2	41890791	0.2	31.92	0.000690267
rs406980504	2	42317947	0.2	31.57	0.000830334
rs160171862	2	42353957	0.17	27.01	0.00870949
rs399199427	2	42713506	0.43	67.33	9.56391e-12
rs160169790	2	43148590	0.22	34.55	0.000178601
rs421184202	2	43280347	0.25	35.98	8.56527e-05
rs405758622	2	43838019	0.17	27.17	0.00801666
rs418165071	2	44003963	0.19	29.04	0.00304719
rs406394178	2	45040305	0.18	28.31	0.0044494
rs417627402	2	45998163	0.19	30.32	0.00158182
rs408695795	2	46256318	0.22	33.77	0.000266795
rs408799820	2	47824170	0.28	43.53	1.79917e-06
rs401188861	2	48238940	0.21	33.25	0.000348489
rs423398544	2	48309929	0.23	35.76	9.6354e-05
rs416695434	2	48625815	0.23	36.49	6.61102e-05
rs422894409	2	49394299	0.16	25.03	0.0243001
rs400722892	2	49451459	0.16	25.03	0.0243001
rs425955651	2	51659578	0.28	43.33	1.98843e-06
rs426272889	2	52463944	0.46	71.5	0
rs425835987	2	52496337	0.16	24.18	0.0377908
rs422872224	2	52980170	0.24	37.42	4.09949e-05
rs401251715	2	52994696	0.18	28.31	0.0044494
rs418623169	2	53939797	0.17	26.5	0.0113331
rs427340221	2	54451404	0.23	35.15	0.000131553
rs421819555	2	56006296	0.3	46.31	4.33761e-07
rs400459759	2	56096491	0.28	43.18	2.15264e-06
rs411713111	2	56123334	0.19	29.25	0.00274008
rs401859891	2	56247901	0.19	29.43	0.00249211
rs412994477	2	56331862	0.23	36.05	8.28664e-05
rs403214501	2	56504189	0.46	72.48	0
rs422186732	2	56972483	0.15	23.79	0.0463653
rs407655013	2	57000571	0.23	35.22	0.000126718
rs425689509	2	57403047	0.26	40.11	1.03171e-05
rs427860349	2	57616792	0.19	29.58	0.00231622
rs403744849	2	58659378	0.2	30.82	0.00121912
rs430169364	2	58805835	0.19	29.75	0.00211426
rs412390880	2	64898510	0.17	25.79	0.0163919
rs406288254	2	65275747	0.17	26.42	0.0118288
rs398283150	2	67047870	0.25	38.94	1.88382e-05
rs406740936	2	67258667	0.16	25.16	0.0227119
rs420239169	2	68478390	0.2	31.2	0.00100257
rs409878159	2	68591767	0.17	27.3	0.00752165
rs420283350	2	68708943	0.16	25.11	0.0232838
rs423586439	2	68994454	0.21	32.2	0.000598211
rs412577870	2	69023305	0.2	30.43	0.00149061
rs414859216	2	69479055	0.19	28.98	0.00314699
rs421216356	2	70030019	0.23	36.02	8.4202e-05
rs400126227	2	70079502	0.2	30.96	0.00113377
rs161892626	2	72638867	0.28	43.18	2.15264e-06
rs422146840	2	74055469	0.16	24.42	0.0333555
rs406478995	2	74242918	0.33	51.06	3.85712e-08
rs421551928	2	74289756	0.21	32.31	0.000566268
rs407328755	2	74396276	0.39	60.53	3.10827e-10
rs401576276	2	74613800	0.25	39	1.82246e-05
rs412792560	2	74655056	0.23	36.05	8.28664e-05
rs398875169	2	74669837	0.53	83.39	0
rs414148086	2	74714666	0.59	92.63	0
rs413906020	2	74749751	0.59	92.63	0
rs416344482	2	75014942	0.28	44.42	1.13904e-06
rs417294973	2	76189494	0.17	26.25	0.0129362
rs421035312	2	77467986	0.36	56.5	2.42445e-09
rs428212061	2	77487001	0.36	56.5	2.42445e-09
rs422437387	2	77513582	0.32	49.82	7.25231e-08
rs413360687	2	77796983	0.34	53.02	1.42311e-08
rs398978921	2	77868214	0.16	25.45	0.0195799
rs417751141	2	78275905	0.16	24.41	0.0335723
rs408030167	2	78372406	0.24	37.02	5.03502e-05
rs412572599	2	79827153	0.18	27.58	0.00650248
rs422520556	2	80569302	0.23	36.1	8.06188e-05
rs398217340	2	80773104	0.29	45.42	6.85058e-07
rs419877617	2	81569209	0.18	28.14	0.00486966
rs424348675	2	82306644	0.18	27.46	0.00690476
rs409532132	2	82671579	0.21	32.5	0.000513386
rs405064947	2	84831710	0.19	29.51	0.00239484
rs428096704	2	84953167	0.19	30.19	0.0016882
rs408451576	2	85539763	0.16	25.47	0.0193768
rs405234929	2	85906872	0.16	25.53	0.0187522
rs399845139	2	86409994	0.16	25.29	0.0212094
rs55631183	2	86494757	0.38	58.5	8.75097e-10
rs406934138	2	86559756	0.29	44.89	8.95765e-07
rs422015594	2	86611293	0.22	34.91	0.000148481
rs415581052	2	86828016	0.24	36.98	5.14638e-05
rs415424364	2	86992185	0.19	28.87	0.00333727
rs425619502	2	87286590	0.43	67.71	9.56391e-12
rs427842885	2	87344941	0.2	31.61	0.00081116
rs415982784	2	87444959	0.23	35.92	8.85028e-05
rs406982249	2	87774308	0.17	27.13	0.00820881
rs430832058	2	88815234	0.2	31.89	0.000701424
rs398977291	2	88881924	0.18	28.31	0.0044494
rs421705074	2	89228202	0.18	26.83	0.00958737
rs429500770	2	89610789	0.16	25.07	0.0237953
rs401279109	2	90601524	0.24	37.52	3.89656e-05
rs398573947	2	90774940	0.22	33.71	0.000276237
rs414213232	2	91259886	0.28	43.46	1.86589e-06
rs410648325	2	92100171	0.28	43.7	1.64459e-06
rs404911681	2	92197123	0.22	34.45	0.000188081
rs423359288	2	92490797	0.19	29.78	0.00207916
rs425481783	2	93554531	0.2	30.96	0.00113377
rs430460317	2	93643301	0.16	24.41	0.033518
rs418768198	2	94073174	0.26	40.45	8.69141e-06
rs398625982	2	95059544	0.16	24.41	0.033518
rs400764019	2	95180469	0.15	23.74	0.0475539
rs430828168	2	95535900	0.17	25.97	0.014964
rs411302679	2	95653335	0.16	25.49	0.0191111
rs399502264	2	96154183	0.15	23.79	0.0463653
rs413464004	2	98809584	0.18	28.14	0.00486966
rs404691420	2	101037579	0.21	32.19	0.000603653
rs413532547	2	101141766	0.16	24.41	0.033518
rs421309402	2	101575263	0.18	27.42	0.00704531
rs398251256	2	101991650	0.17	25.97	0.0149333
rs160134290	2	102042963	0.17	27.17	0.00801666
rs427430081	2	105231946	0.27	41.91	4.10716e-06
rs399829205	2	105994000	0.18	28.74	0.00356231
rs426311957	2	106119539	0.18	27.66	0.00623836
rs404309357	2	107573936	0.16	24.98	0.0249193
rs415543492	2	107583029	0.16	24.98	0.0249193
rs418138675	2	114786287	0.16	24.38	0.0341522
rs406781737	2	115657220	0.21	32.2	0.000598211
rs402400571	2	115735094	0.16	24.38	0.0340261
rs402202343	2	115788700	0.28	44.13	1.32245e-06
rs425665502	2	115829948	0.16	25.59	0.0181731
rs405739531	2	116526400	0.16	24.41	0.033518
rs402217488	2	116890571	0.27	41.59	4.86078e-06
rs407001716	2	120781907	0.17	27.17	0.00801666
rs419615389	2	123617539	0.19	30.01	0.00184928
rs430499393	2	123640809	0.17	26.16	0.0135463
rs413850132	2	124166039	0.16	24.23	0.0367576
rs407166349	2	124652218	0.29	45.02	8.38573e-07
rs418401598	2	124672247	0.31	47.62	2.22696e-07
rs406781999	2	126498007	0.22	34.55	0.000178601
rs418955997	2	126796299	0.15	24.11	0.039184
rs402333243	2	127426524	0.2	31.83	0.000725809
rs398794976	2	128000929	0.18	28.76	0.00353488
rs408915617	2	128457687	0.29	45.04	8.31649e-07
rs400964890	2	128496241	0.21	33.28	0.000344097
rs398388434	2	128624167	0.18	27.74	0.00598042
rs414900029	2	129017873	0.17	26.4	0.0119658
rs401337532	2	129044693	0.19	29.13	0.00291266
rs430231014	2	129074478	0.26	40.9	6.89109e-06
rs412322730	2	129474486	0.2	31.26	0.000973057
rs426246575	2	129955411	0.18	28.31	0.0044494
rs421899895	2	133281618	0.3	46.66	3.63428e-07
rs401231468	2	134341582	0.22	33.83	0.000258932
rs403317137	2	135189366	0.15	23.77	0.0467768
rs419706657	2	135314134	0.25	38.83	1.99491e-05
rs410686685	2	135544481	0.27	41.91	4.10716e-06
rs161731498	2	136943842	0.17	27.08	0.0084204
rs411220021	2	138095545	0.17	26.96	0.00896118
rs407208465	2	139905367	0.17	25.79	0.0163919
rs427626906	2	140868468	0.18	28.74	0.00356231
rs418202389	2	142876336	0.22	33.62	0.000288481
rs409756943	2	145769645	0.21	32.9	0.000418895
rs400873270	2	147451841	0.16	25.03	0.0243001
rs420693137	2	147835859	0.4	62.2	1.33895e-10
rs419927524	2	148629510	0.22	34.64	0.000171129
rs427693832	2	148755240	0.24	37.83	3.3162e-05
rs400012632	2	149017954	0.21	33.48	0.000310582
rs411217986	2	149064677	0.21	32.41	0.000537067
rs418886940	2	149090113	0.2	30.84	0.00120831
rs418159909	2	149414362	0.28	43.33	1.98843e-06
rs398225724	2	150283946	0.17	26.1	0.0139933
rs159539294	2	150704834	0.17	26.15	0.0135964
rs415306824	2	152366794	0.46	71.99	0
rs426963931	2	152393517	0.3	47.25	2.69162e-07
rs415316273	2	153417046	0.22	33.62	0.000288353
rs414034182	2	154151706	0.17	25.97	0.0149333
rs409685947	2	155837527	0.31	48.64	1.32647e-07
rs414991518	2	158237784	0.28	43.85	1.529e-06
rs401650700	2	158710445	0.19	30.34	0.00156113
rs417920951	2	158863283	0.21	32.5	0.000513386
rs416518735	2	159140572	0.25	39.27	1.5932e-05
rs410215231	2	159321593	0.22	34.68	0.000167491
rs427813640	2	160533210	0.16	25.16	0.0227119
rs410699223	2	161216248	0.21	32.09	0.000634216
rs405843169	2	161379673	0.17	26.51	0.0112963
rs409178277	2	162904645	0.19	29.75	0.00211426
rs414456637	2	163069910	0.25	39.49	1.42209e-05
rs425658699	2	163105735	0.18	27.76	0.00591744
rs418907061	2	163682736	0.23	36.1	8.06188e-05
rs398745386	2	163839595	0.19	30.03	0.00183118
rs420020044	2	166601902	0.17	26.01	0.0146215
rs417874963	2	166746533	0.22	34.06	0.000230023
rs406196568	2	169724851	0.15	23.77	0.0467768
rs417346487	2	169863322	0.17	26.26	0.0128355
rs399505130	2	170667780	0.28	44.37	1.17182e-06
rs429255478	2	172519285	0.24	37.5	3.9299e-05
rs403566407	2	173177846	0.17	26.42	0.0118288
rs400051959	2	174331481	0.25	38.6	2.2398e-05
rs405572681	2	178166352	0.28	44.13	1.32245e-06
rs413190783	2	181520180	0.21	32.09	0.000634216
rs400880138	2	181775439	0.35	54.43	6.95774e-09
rs427653500	2	182121009	0.16	25.18	0.022521
rs402100632	2	182693930	0.2	31.56	0.000833858
rs416327017	2	185306475	0.24	36.92	5.29584e-05
rs413212226	2	191193017	0.21	32.09	0.000632458
rs424229604	2	191205075	0.2	30.82	0.00121912
rs413993153	2	191242254	0.29	45.04	8.31649e-07
rs404173277	2	191392743	0.18	28.31	0.0044494
rs402282772	2	192163905	0.19	29.91	0.0019467
rs428914316	2	192218247	0.27	42.69	2.75812e-06
rs408621403	2	192390355	0.21	32.19	0.000601436
rs420389388	2	192399558	0.19	30.12	0.00175276
rs403346594	2	193526832	0.19	29.79	0.00207622
rs427156693	2	194233338	0.19	29.61	0.00227102
rs417255328	2	194316678	0.26	40.09	1.04437e-05
rs428519369	2	194339489	0.32	49.31	9.40754e-08
rs402017591	2	194581057	0.27	42.35	3.28483e-06
rs420496254	2	195874647	0.16	24.41	0.033518
rs425281452	2	197476395	0.17	26.5	0.0113331
rs399460983	2	198350597	0.16	25.18	0.022441
rs419759404	2	198802241	0.16	25.03	0.0243001
rs429007450	2	200971789	0.19	30.01	0.00184928
rs419360731	2	201039551	0.18	27.58	0.00650248
rs414494295	2	201154148	0.2	30.63	0.00134651
rs409108100	2	202083097	0.16	24.42	0.0333555
rs424852638	2	202780179	0.18	27.58	0.00650248
rs408616385	2	202906450	0.18	28.53	0.00398254
rs424648098	2	203253502	0.16	24.88	0.0263184
rs415811240	2	203869407	0.28	44.37	1.17182e-06
rs413700745	2	204315127	0.2	30.82	0.00121912
rs420638714	2	205228978	0.24	37.55	3.84321e-05
rs425359824	2	205761710	0.22	34.97	0.000144179
rs402229232	2	206195313	0.2	30.84	0.00120831
rs422823682	2	210573921	0.19	29.61	0.00227102
rs411961618	2	220282715	0.19	30.39	0.00151858
rs416463627	2	222600940	0.22	34.94	0.000146137
rs422210234	2	229633045	0.22	34.74	0.000162661
rs411479923	2	231663319	0.25	38.94	1.88382e-05
rs407558710	2	232368388	0.22	34.9	0.000149505
rs406850490	2	232694986	0.18	27.42	0.00704531
rs401162682	2	232795013	0.21	32.8	0.000439113
rs429404492	2	234519804	0.19	29.09	0.00297984
rs422449901	2	236779337	0.17	26.54	0.0111384
rs427638073	2	238994363	0.16	25.48	0.0192259
rs424261461	2	239773150	0.17	26.59	0.0108355
rs417479093	2	241836689	0.18	28.12	0.0049168
rs406122430	2	243488052	0.19	29.61	0.00227102
rs405583157	2	243593208	0.19	30.34	0.00156113
rs404600743	2	244524668	0.22	34.94	0.000146137
rs423480971	2	246901976	0.17	27.13	0.00820881
rs409800264	3	1171331	0.15	24.13	0.0388092
rs417866517	3	2608095	0.38	59.71	4.73413e-10
rs411678617	3	4094837	0.38	58.95	6.98165e-10
rs160482430	3	4143798	0.25	39.49	1.42209e-05
rs414496066	3	4214974	0.27	41.64	4.71803e-06
rs416039138	3	5889146	0.2	31.15	0.00102679
rs422208244	3	8666298	0.17	26.2	0.0132289
rs422173044	3	9331519	0.22	34.74	0.000162714
rs419240443	3	13675864	0.24	36.98	5.14638e-05
rs399631395	3	14746035	0.22	35.08	0.000136354
rs426528096	3	16107560	0.2	29.67	0.00220537
rs425520073	3	17441684	0.15	23.91	0.0434132
rs411445599	3	18092896	0.2	30.63	0.00134651
rs416688177	3	21217781	0.2	30.63	0.00134294
rs402082949	3	22966654	0.31	48.55	1.38724e-07
rs401146417	3	24129021	0.18	27.42	0.00704531
rs404773358	3	24518713	0.19	29.25	0.00274008
rs420194133	3	36332136	0.16	24.38	0.0341522
rs422901678	3	36733346	0.2	31.93	0.000689066
rs419484973	3	37275717	0.27	41.91	4.10716e-06
rs428875547	3	38766135	0.31	47.62	2.2303e-07
rs413956467	3	40200332	0.28	43.08	2.26599e-06
rs403328899	3	40255447	0.17	27.24	0.00772867
rs414656679	3	40293844	0.19	29.91	0.0019467
rs399605086	3	41992963	0.2	31.72	0.000765971
rs407753828	3	46334710	0.16	24.86	0.0265202
rs417288704	3	47269574	0.19	29.25	0.00274708
rs428081438	3	49279184	0.21	32.76	0.000448935
rs399868933	3	51704299	0.19	29.78	0.00207916
rs416851705	3	55943867	0.17	27.08	0.0084204
rs418533336	3	56299850	0.2	31.08	0.00106526
rs425550527	3	57695419	0.25	38.45	2.41817e-05
rs400085315	3	59136196	0.17	26.15	0.0135964
rs400694433	3	61123500	0.16	25.45	0.0195799
rs418705045	3	62065811	0.18	27.49	0.00680162
rs422719772	3	63212144	0.23	36.62	6.17656e-05
rs418417619	3	63558326	0.19	30.05	0.00181279
rs426387510	3	66475981	0.25	39.09	1.74482e-05
rs406474250	3	67474749	0.17	27.17	0.00801666
rs403322587	3	70674073	0.17	26.81	0.00969189
rs414629448	3	70706506	0.22	33.91	0.000248549
rs430115411	3	70731264	0.22	33.91	0.000248549
rs413891796	3	71360011	0.22	33.65	0.000284183
rs429415408	3	73189245	0.24	37.79	3.3965e-05
rs429840480	3	73816748	0.24	38.19	2.76109e-05
rs193639076	3	77336546	0.24	36.92	5.29584e-05
rs415967618	3	77348718	0.27	41.68	4.62192e-06
rs406560030	3	77664521	0.19	29.09	0.00297984
rs401731031	3	78026217	0.2	31.22	0.000993945
rs401758459	3	81081934	0.15	23.82	0.0456113
rs398459868	3	83252100	0.16	25.18	0.022521
rs411665586	3	83743235	0.26	40.11	1.03171e-05
rs422958039	3	84774728	0.28	43.97	1.43988e-06
rs416827507	3	85295128	0.21	32.75	0.000452257
rs407413496	3	85708347	0.19	28.87	0.00333727
rs402278210	3	86101058	0.15	23.89	0.0439906
rs416249585	3	86629296	0.18	27.71	0.00607768
rs416651174	3	87073240	0.29	45.48	6.65547e-07
rs426093730	3	89069245	0.24	36.83	5.56465e-05
rs408923213	3	89714122	0.23	35.55	0.000107253
rs430707386	3	90545013	0.18	28.3	0.00447889
rs417859328	3	92555208	0.25	38.76	2.05952e-05
rs426379119	3	93429187	0.16	24.61	0.0301591
rs416409882	3	93659778	0.19	29.13	0.00291266
rs420144774	3	93727877	0.21	33.37	0.000328272
rs426985952	3	95087149	0.18	28.53	0.00398254
rs405433763	3	95093996	0.17	27.3	0.00752165
rs413666132	3	95543447	0.16	24.41	0.033518
rs413135830	3	96251876	0.33	51.28	3.44874e-08
rs413987985	3	96584326	0.16	25.18	0.022441
rs427239436	3	96606717	0.18	28.65	0.00373252
rs425525208	3	96623378	0.21	32.09	0.000634216
rs399696959	3	97376907	0.2	31.08	0.00106526
rs406077127	3	97453526	0.2	30.9	0.00116818
rs426632185	3	97812165	0.22	33.65	0.000284183
rs412209928	3	98067350	0.23	35.22	0.000126718
rs423748731	3	98103410	0.21	32.76	0.000448935
rs427337036	3	98535426	0.22	34.74	0.000162661
rs427367395	3	98669145	0.16	25.47	0.0193768
rs401042701	3	98893486	0.26	40.45	8.69141e-06
rs412245538	3	98955288	0.19	30.41	0.00150274
rs423571180	3	99000409	0.21	32.49	0.000515246
rs418521480	3	99233401	0.26	40.09	1.04437e-05
rs427156507	3	99593515	0.15	23.82	0.0456113
rs419556950	3	100394509	0.2	30.79	0.00123853
rs418222002	3	100970761	0.15	24.17	0.0380265
rs405685584	3	101677799	0.31	48.32	1.55605e-07
rs401674093	3	103078721	0.28	44	1.41664e-06
rs430739784	3	103242679	0.16	24.42	0.0333555
rs417273056	3	104673751	0.21	33.37	0.000328272
rs402331752	3	105652073	0.15	24.04	0.0406402
rs405632054	3	106027418	0.21	33.28	0.000344097
rs424509130	3	108658273	0.28	43.84	1.5336e-06
rs419115898	3	109269635	0.17	27.25	0.00771358
rs399980491	3	109694971	0.28	43.66	1.68408e-06
rs418072961	3	110047394	0.17	26.1	0.0139933
rs412641041	3	110553943	0.16	25.47	0.0193768
rs419166965	3	111574506	0.16	25.07	0.0237953
rs417142078	3	112119009	0.24	36.74	5.82468e-05
rs420809024	3	112528327	0.22	33.65	0.000284183
rs429685971	3	113143523	0.2	30.82	0.00121912
rs430736778	3	113221623	0.22	34.94	0.000146137
rs401515024	3	113570557	0.19	30.19	0.0016882
rs415464905	3	114017582	0.23	35.53	0.000108306
rs425467339	3	114827809	0.2	31.08	0.00106526
rs416408967	3	115012304	0.17	27.17	0.00801848
rs423506660	3	116767684	0.29	45.99	5.11798e-07
rs406567279	3	117412530	0.17	27.01	0.00870949
rs415597699	3	118159744	0.18	28.31	0.0044494
rs417916306	3	118485569	0.19	29.12	0.00293294
rs415194275	3	119546510	0.4	61.93	1.53022e-10
rs427834874	3	119709496	0.33	52.14	2.22122e-08
rs410307930	3	119771717	0.34	52.38	1.96921e-08
rs402727086	3	120239095	0.16	25.16	0.0227119
rs422280667	3	121100195	0.18	28.31	0.00445397
rs425891138	3	121571398	0.24	36.92	5.29584e-05
rs423346495	3	121675035	0.27	41.36	5.45682e-06
rs405870930	3	121693550	0.21	33.33	0.000334673
rs402487801	3	122228469	0.33	51.28	3.44874e-08
rs410833230	3	122515163	0.52	81.27	0
rs409565763	3	123021614	0.21	33.4	0.000323262
rs424446906	3	123725418	0.18	28.12	0.00492085
rs425716470	3	123793560	0.38	59.79	4.54285e-10
rs399816343	3	126371928	0.28	43.08	2.26599e-06
rs406918073	3	126383364	0.39	60.37	3.39519e-10
rs410504258	3	126802517	0.19	30.01	0.00184928
rs419619947	3	127484770	0.28	43.18	2.15264e-06
rs417727436	3	129484015	0.24	37.58	3.78631e-05
rs55628534	3	130508198	0.15	24.04	0.0406402
rs418801422	3	134178788	0.16	24.86	0.0265202
rs406222554	3	134307031	0.23	35.55	0.000107253
rs425793255	3	136333924	0.19	28.87	0.00333727
rs420930657	3	136341082	0.32	50.17	6.07308e-08
rs403925744	3	136390464	0.16	24.41	0.033518
rs415214742	3	136421419	0.2	31.61	0.00081116
rs422793600	3	136433664	0.34	53.57	1.07259e-08
rs159843155	3	136558835	0.16	25.16	0.0227119
rs415001634	3	136588067	0.16	24.61	0.0302551
rs406754283	3	136607982	0.18	27.46	0.00690476
rs426096212	3	136664463	0.19	30.05	0.00181279
rs428977663	3	136894160	0.16	24.98	0.0249193
rs399070200	3	137217533	0.25	38.3	2.60808e-05
rs428061010	3	137567905	0.17	27.06	0.00851118
rs426548884	3	137722872	0.17	27.08	0.0084204
rs402617419	3	138135800	0.16	24.93	0.0256541
rs418079184	3	138297088	0.28	43.81	1.55896e-06
rs409660427	3	138480120	0.15	23.91	0.0434491
rs415742628	3	139479517	0.15	24.11	0.039184
rs419325157	3	139865422	0.21	33.12	0.000373475
rs403652564	3	140276919	0.15	23.89	0.0439906
rs407234583	3	140579802	0.16	24.86	0.0265202
rs401874418	3	140871461	0.21	32.43	0.000532975
rs403048659	3	141541704	0.23	36.1	8.06188e-05
rs429818359	3	141683899	0.21	32.19	0.000601436
rs402472896	3	142412529	0.17	26.66	0.0104225
rs425595301	3	142476618	0.16	25.03	0.0243001
rs401157348	3	143152897	0.26	40.52	8.40098e-06
rs407052615	3	143815345	0.22	35.09	0.000135498
rs398210074	3	144683368	0.17	26.01	0.0146215
rs413587788	3	144760826	0.21	32.41	0.000537644
rs399407933	3	144867109	0.16	24.98	0.0249193
rs416557154	3	146260228	0.17	27.25	0.00770544
rs421083035	3	151165548	0.22	33.65	0.000284183
rs161817893	3	153278347	0.33	51.84	2.58943e-08
rs409568101	3	153996225	0.18	28.31	0.0044494
rs414944876	3	154458718	0.17	27.08	0.0084204
rs408399345	3	154505939	0.2	30.92	0.00115833
rs423187470	3	154585886	0.28	43.18	2.14674e-06
rs399964499	3	154815837	0.15	23.91	0.0434132
rs421441711	3	157591231	0.21	32.19	0.000601436
rs399829086	3	158725138	0.32	49.82	7.25231e-08
rs407025577	3	158771052	0.18	28.58	0.00387911
rs417227329	3	159662548	0.16	25.45	0.0195799
rs407123896	3	160336277	0.2	30.52	0.00142144
rs418150701	3	162369413	0.18	28.42	0.0042124
rs426008168	3	164693478	0.21	32.19	0.000601436
rs415532848	3	168053954	0.16	25.15	0.0228772
rs401783212	3	168494768	0.23	36.61	6.23058e-05
rs398880199	3	168734281	0.21	33.4	0.000323262
rs405369480	3	169060567	0.17	26.23	0.0130854
rs401156132	3	169110878	0.22	34.98	0.000143115
rs420278937	3	169669243	0.2	31.57	0.000830334
rs415818010	3	169860074	0.32	49.48	8.64051e-08
rs400491563	3	170013527	0.18	27.73	0.00599746
rs429198016	3	170055426	0.24	37.02	5.03502e-05
rs402369931	3	170341998	0.21	32.75	0.000451262
rs424730290	3	171099381	0.34	53.25	1.26626e-08
rs421345937	3	171104858	0.24	38.19	2.76109e-05
rs412922376	3	171409512	0.17	26.51	0.0112963
rs406271285	3	173105980	0.41	63.3	7.65112e-11
rs428839085	3	175738965	0.17	26.39	0.0120102
rs409294976	3	178982426	0.2	30.84	0.00120831
rs430830797	3	179603555	0.2	31.89	0.000701424
rs403511848	3	180210343	0.19	29.75	0.00211426
rs430245738	3	180265170	0.23	35.76	9.6354e-05
rs422611492	3	180331779	0.18	28.37	0.00431986
rs400741072	3	180929486	0.16	25.07	0.0237953
rs425746712	3	181330634	0.18	28.53	0.00398254
rs399477294	3	182376564	0.16	23.93	0.0431105
rs399948330	3	184657161	0.15	23.7	0.0484407
rs411188816	3	185649625	0.27	42.37	3.25872e-06
rs427767154	3	187879145	0.18	28.2	0.00470624
rs420184069	3	188475463	0.25	39.12	1.71609e-05
rs400876089	3	190525027	0.21	32.8	0.000439113
rs403281175	3	190803416	0.2	31.11	0.00105061
rs406176955	3	191175274	0.23	35.22	0.000126718
rs422328192	3	191337743	0.29	45.37	7.03172e-07
rs426475255	3	191781570	0.21	33.45	0.000314894
rs430643857	3	192288945	0.16	24.41	0.033518
rs409642066	3	192328012	0.25	38.79	2.03202e-05
rs422838830	3	192806431	0.18	28.85	0.00337157
rs403630493	3	195285447	0.23	36.47	6.69124e-05
rs404738329	3	196625374	0.16	24.98	0.0249193
rs417586977	3	197987139	0.27	41.49	5.10289e-06
rs408201533	3	198219171	0.18	27.76	0.00591895
rs415548854	3	198523324	0.17	26.05	0.0143124
rs411784503	3	198747711	0.16	25.15	0.0228772
rs411684882	3	199788791	0.3	46.73	3.5045e-07
rs430258621	3	199924472	0.35	54.21	7.75633e-09
rs405184083	3	200373421	0.2	31.2	0.00100257
rs429702020	3	200586090	0.18	28.14	0.00486966
rs409913451	3	200758596	0.15	23.74	0.0475539
rs406254181	3	201415857	0.19	29.53	0.00236876
rs417953497	3	202604130	0.16	25.11	0.0232838
rs424841765	3	202846266	0.29	45.42	6.85058e-07
rs424715741	3	203505711	0.23	35.22	0.000126718
rs407427992	3	204696967	0.32	50.39	5.43134e-08
rs407346502	3	206105241	0.17	26.99	0.00882452
rs417975289	3	207178719	0.2	30.92	0.00115833
rs429831676	3	207427067	0.16	24.86	0.0265481
rs421499291	3	207968663	0.17	26.2	0.0132289
rs428588067	3	208923997	0.16	25.18	0.022441
rs400511843	3	210416506	0.24	37.2	4.59629e-05
rs406155491	3	210695869	0.19	30.41	0.00150274
rs408425078	3	212134299	0.27	41.64	4.71803e-06
rs415694161	3	212751426	0.22	34.43	0.000190224
rs409461349	3	212843932	0.2	31.11	0.00105061
rs421193065	3	215000968	0.21	32.43	0.000532904
rs424961778	3	216897015	0.2	30.8	0.00123057
rs420517233	3	217635840	0.2	31.36	0.000925407
rs427792813	4	1967176	0.17	26.5	0.0113357
rs408924395	4	2696933	0.16	25.64	0.0177142
rs423440234	4	4239113	0.2	30.92	0.00115573
rs418853367	4	7458340	0.2	31.08	0.00106526
rs407866963	4	7822771	0.18	28.42	0.0042124
rs412518791	4	11026540	0.35	53.91	9.03789e-09
rs406302468	4	11372425	0.28	43.66	1.68408e-06
rs424554875	4	12065782	0.27	41.64	4.72011e-06
rs400918172	4	12895221	0.18	28.36	0.00433917
rs411259344	4	13083649	0.23	36.3	7.28923e-05
rs401160215	4	13156550	0.17	26.1	0.0139491
rs422934409	4	15851148	0.16	24.23	0.0367576
rs428931745	4	16490945	0.27	41.69	4.60782e-06
rs408172089	4	16555396	0.24	37.33	4.29686e-05
rs423722908	4	17270675	0.15	24.1	0.0393793
rs428919720	4	17518125	0.16	24.88	0.0263184
rs429562582	4	19958395	0.16	25.18	0.022441
rs400250937	4	21099180	0.19	30.36	0.00154172
rs416694123	4	24569085	0.2	31.52	0.000848659
rs428082255	4	24598832	0.27	41.36	5.45682e-06
rs418944692	4	26671140	0.18	28.31	0.0044494
rs405189192	4	27099476	0.17	27.01	0.00870949
rs421900014	4	28458906	0.2	31.92	0.000690267
rs413328659	4	29536959	0.15	23.89	0.0439906
rs403884507	4	29733313	0.15	23.79	0.0463653
rs400132025	4	31508231	0.18	28.36	0.00433917
rs403685118	4	31999739	0.19	29.48	0.00243214
rs407883874	4	34197344	0.25	39.2	1.6437e-05
rs410772417	4	34541313	0.15	23.82	0.0456113
rs401008773	4	36584940	0.21	33.04	0.000388494
rs408273635	4	36787559	0.22	33.65	0.000284183
rs430104129	4	37148356	0.16	25.07	0.0237953
rs399356642	4	37381046	0.16	24.89	0.0261779
rs427365561	4	38057233	0.26	40.04	1.07339e-05
rs424309378	4	38580142	0.16	25.45	0.0195799
rs424906605	4	41069391	0.18	27.58	0.00650248
rs412719368	4	41690764	0.23	36.3	7.29887e-05
rs398529987	4	41791457	0.19	30.05	0.00181279
rs410238262	4	42263238	0.24	37.39	4.16903e-05
rs406094734	4	43025344	0.16	25.54	0.0186986
rs423340202	4	47614996	0.19	29.64	0.00224632
rs412185157	4	49102053	0.25	39.53	1.3936e-05
rs429510885	4	49134367	0.16	24.42	0.0333555
rs423178299	4	50216089	0.24	37.27	4.42827e-05
rs413509186	4	53215850	0.15	24.17	0.0380265
rs406263673	4	53553188	0.2	31.93	0.000689066
rs419581964	4	58426141	0.18	28.31	0.00445397
rs408121367	4	61837151	0.19	29.71	0.00216166
rs408859569	4	61848685	0.25	39.12	1.71609e-05
rs410059839	4	62093504	0.16	25.18	0.022521
rs400975963	4	64618523	0.22	34.06	0.000230023
rs403440153	4	65431176	0.25	39.1	1.73205e-05
rs412183308	4	66138564	0.16	25.18	0.022441
rs415224023	4	66560160	0.16	24.91	0.0258141
rs417826153	4	67949125	0.16	25.18	0.022441
rs398168783	4	68244323	0.19	30.4	0.00151233
rs430058253	4	69180552	0.16	24.42	0.0333555
rs415719551	4	69270550	0.16	24.41	0.033518
rs421618529	4	69572170	0.26	40.17	1.00387e-05
rs398388220	4	70036046	0.17	26.76	0.00992992
rs407219556	4	70777595	0.2	31.63	0.000801751
rs407930214	4	70868114	0.16	24.89	0.0261779
rs401922328	4	70985540	0.19	29.44	0.00248367
rs411488382	4	71335950	0.2	31.15	0.00102679
rs422206614	4	74753064	0.25	39.2	1.6437e-05
rs159786918	4	76837647	0.27	42.51	3.03393e-06
rs429109587	4	78571150	0.29	44.97	8.63248e-07
rs398335143	4	85250456	0.19	29.44	0.00248367
rs409560635	4	86018441	0.19	29.01	0.00309768
rs411827267	4	87325216	0.22	34.74	0.000162661
rs429113257	4	88620260	0.2	31.15	0.00102679
rs415285759	4	88678206	0.15	23.82	0.0456113
rs409321869	4	88737033	0.16	25.16	0.0227119
rs417538180	4	90450692	0.16	24.38	0.0341522
rs407760322	4	90828986	0.15	23.89	0.0439906
rs427159088	4	90855974	0.18	28.4	0.00425529
rs421176933	4	90871063	0.21	32.09	0.000634216
rs420839114	4	91627423	0.16	24.6	0.0304324
rs425296799	4	92623750	0.16	24.23	0.0369145
rs405925057	4	92921536	0.2	30.48	0.00144983
rs400802261	4	94125910	0.21	32.72	0.000459527
rs424100516	4	96022030	0.3	46.62	3.71419e-07
rs418809986	4	97983988	0.31	48.32	1.55605e-07
rs404243216	4	102380219	0.21	32.62	0.000482703
rs402702771	4	102880610	0.25	39.07	1.76476e-05
rs398694206	4	103031107	0.3	46.11	4.82188e-07
rs430323376	4	103052385	0.16	25.45	0.0195799
rs414908437	4	103490698	0.19	29.79	0.00207052
rs424158490	4	107902102	0.19	29.04	0.00304719
rs416940889	4	109008811	0.18	28.56	0.00391693
rs422158911	4	110377671	0.16	24.86	0.0265202
rs400884973	4	111543882	0.18	28.65	0.00373252
rs400250083	4	113056259	0.21	33.04	0.000388494
rs404965219	4	113073601	0.2	30.52	0.00142144
rs430492960	4	116783114	0.19	30.39	0.00151858
rs406600163	5	447022	0.18	27.58	0.00649006
rs427651502	5	2226628	0.16	24.94	0.0254731
rs406436135	5	2423919	0.15	23.74	0.0475539
rs429456120	5	2441486	0.17	26.54	0.0111384
rs401631258	5	3300584	0.17	26.87	0.00935627
rs420767326	5	3833817	0.23	34.71	0.000165238
rs424295232	5	4450543	0.22	33.91	0.000248549
rs398788961	5	5066061	0.32	50.61	4.86038e-08
rs406371237	5	5852323	0.18	28.48	0.00406998
rs421637095	5	5935724	0.18	27.76	0.00591895
rs402110658	5	6010087	0.25	38.87	1.9556e-05
rs408809523	5	10241407	0.15	23.89	0.0439906
rs398678737	5	10762242	0.16	25.07	0.0237953
rs401013755	5	12954905	0.21	33.41	0.00032133
rs426876567	5	14323339	0.15	24.17	0.0380265
rs420995798	5	21857759	0.18	28.53	0.00398254
rs428234165	5	22755525	0.19	28.87	0.00333727
rs406909265	5	22787434	0.18	27.58	0.00650248
rs426048514	5	23245984	0.24	38.19	2.7655e-05
rs425863697	5	23326796	0.22	34.79	0.000158154
rs405530710	5	24300701	0.18	28.2	0.00470624
rs406331841	5	24727386	0.2	30.48	0.00144983
rs429407303	5	24894975	0.25	38.6	2.2398e-05
rs398975023	5	25697882	0.2	30.84	0.00120831
rs417935055	5	27507900	0.28	43.7	1.64459e-06
rs420654270	5	27756540	0.28	43.96	1.44151e-06
rs419771872	5	27898644	0.29	44.54	1.07149e-06
rs401139254	5	28859671	0.2	31.57	0.000830334
rs402200039	5	30013415	0.18	27.42	0.00704531
rs414180682	5	30180700	0.21	32.2	0.000598211
rs429525271	5	30661864	0.16	24.41	0.033518
rs421045758	5	31914275	0.15	23.82	0.0456113
rs420137491	5	32279013	0.27	42.04	3.8492e-06
rs55632002	5	32351156	0.17	26.23	0.0130854
rs412253060	5	33827879	0.27	42.35	3.28483e-06
rs414792946	5	34062388	0.21	32.96	0.000406242
rs424514250	5	34068458	0.21	32.96	0.000406242
rs429564823	5	34131014	0.21	32.5	0.000513386
rs421822731	5	34489954	0.17	26.01	0.0146232
rs411607653	5	34580981	0.23	35.92	8.85028e-05
rs419163216	5	35560426	0.18	28.53	0.00398254
rs423323355	5	36015218	0.18	28.31	0.0044494
rs415494157	5	36677860	0.17	26.29	0.0126462
rs411599079	5	37409195	0.17	26.1	0.0139933
rs409531374	5	39102975	0.15	23.79	0.0463591
rs427000572	5	40378130	0.17	26.66	0.0104225
rs422840324	5	40656789	0.17	26.33	0.012379
rs421572811	5	42653399	0.23	35.52	0.000108769
rs408169793	5	43904409	0.21	32.43	0.000532904
rs401179289	5	43971641	0.22	33.98	0.000239935
rs429491014	5	44287470	0.17	26.1	0.0139933
rs403022879	5	45376219	0.18	27.58	0.00650248
rs429831993	5	45547022	0.15	23.91	0.0434491
rs423668056	5	47980503	0.15	23.79	0.0463653
rs426782533	5	48716002	0.17	25.93	0.0152728
rs161875761	5	48744911	0.21	33.4	0.000323262
rs410777988	5	49872901	0.21	32.19	0.000601436
rs429430201	5	51859391	0.17	27.3	0.00752165
rs427221800	5	52034001	0.28	43.07	2.27462e-06
rs419532088	5	52455345	0.15	24.1	0.0393793
rs403982442	5	52786382	0.27	41.64	4.71803e-06
rs420237739	5	54502956	0.15	23.89	0.0439906
rs411307881	5	55174473	0.25	39.59	1.35054e-05
rs404810128	5	55369772	0.24	37.58	3.78631e-05
rs403276231	5	55469376	0.34	52.65	1.72007e-08
rs422343898	5	57157316	0.31	47.93	1.90269e-07
rs404388051	5	57923297	0.25	39.02	1.80749e-05
rs415722494	5	57950148	0.22	34.62	0.000172968
rs411399107	5	58079393	0.16	24.41	0.033518
rs160099271	5	58154132	0.17	27.17	0.00801666
rs430153243	5	58477276	0.18	27.58	0.00649006
rs412010559	5	58718469	0.2	30.79	0.00123853
rs402027060	5	59126508	0.27	41.6	4.82198e-06
rs414675192	5	59223201	0.22	33.67	0.000280973
rs420489680	5	59408722	0.2	30.84	0.00120831
rs423970670	5	59430545	0.17	26.1	0.0139933
rs413536200	5	59453499	0.38	59.71	4.73413e-10
rs399546799	5	59475280	0.26	39.8	1.20988e-05
rs411521281	5	59690099	0.29	45.82	5.58762e-07
rs411518490	5	59745666	0.24	38.19	2.7655e-05
rs422937568	5	59784377	0.23	36.62	6.17656e-05
rs405367750	5	59844526	0.29	45.48	6.65547e-07
rs419038197	5	60427326	0.21	33.45	0.000314894
rs422582739	5	61169101	0.15	23.82	0.0456113
rs412626928	5	61188722	0.15	23.82	0.0456113
rs422194028	5	62900033	0.16	25.07	0.0237953
rs400885563	5	63736127	0.38	58.98	6.83819e-10
rs422731789	5	64547044	0.2	30.52	0.00142144
rs424876353	5	65302721	0.24	37.33	4.29686e-05
rs424379837	5	67006897	0.17	26.15	0.0135964
rs405693880	5	68620525	0.29	45.48	6.65547e-07
rs424026775	5	68738840	0.24	36.74	5.82468e-05
rs420627876	5	69251643	0.2	31.11	0.00105061
rs421212891	5	70230809	0.17	26.1	0.0139491
rs419940410	5	71275311	0.26	39.39	1.49795e-05
rs422375744	5	71535343	0.21	32.31	0.000566268
rs430000052	5	74584028	0.2	30.84	0.00120831
rs405979120	5	75018095	0.22	34.74	0.000162661
rs430401539	5	75225958	0.23	36.49	6.61102e-05
rs409200272	5	77692875	0.2	30.82	0.00121912
rs417718071	5	78684833	0.18	27.71	0.00607768
rs406308593	5	83427966	0.27	41.43	5.26361e-06
rs414452635	5	84664553	0.21	33.48	0.000310582
rs398933140	5	85692635	0.18	27.49	0.00681643
rs410831814	5	87309132	0.19	30.19	0.0016882
rs398826365	5	89387001	0.21	32.41	0.000537067
rs410232382	5	92421479	0.24	38.17	2.79688e-05
rs425036296	5	97058489	0.2	30.92	0.00115833
rs420529550	5	98088979	0.21	33.53	0.000301513
rs416543111	5	100207054	0.19	28.98	0.00314699
rs400235459	5	104363192	0.23	35.78	9.52947e-05
rs428403621	6	380470	0.16	25.65	0.0176727
rs400732607	6	538126	0.16	24.38	0.0341522
rs404284577	6	1165585	0.17	26.39	0.0120102
rs412765571	6	1506758	0.21	32.82	0.000436179
rs407532999	6	1915803	0.21	33.41	0.00032133
rs159938928	6	3681244	0.17	26.59	0.0108355
rs415000343	6	4199413	0.18	27.97	0.00529699
rs399444900	6	4241086	0.33	50.71	4.62128e-08
rs411862424	6	4258588	0.32	49.15	1.02367e-07
rs403405853	6	5114807	0.16	25.53	0.0187522
rs402875068	6	6381178	0.16	24.18	0.0377908
rs412945567	6	7835562	0.18	27.46	0.00690476
rs424239590	6	8762202	0.15	23.89	0.0439906
rs401398287	6	9904917	0.3	46.11	4.82188e-07
rs399467410	6	10363082	0.21	32.08	0.000638715
rs422699719	6	10585893	0.25	38.76	2.05952e-05
rs428112031	6	10679780	0.16	24.93	0.0256541
rs420238858	6	11949254	0.19	29.44	0.00248367
rs405523312	6	12422012	0.17	26.42	0.0118288
rs416475356	6	12904528	0.16	25.64	0.0177142
rs416626976	6	13113547	0.17	27.25	0.00771358
rs404201847	6	13131450	0.18	27.97	0.00529699
rs423559105	6	15929059	0.16	24.28	0.0359424
rs404132986	6	22076908	0.18	27.71	0.00607768
rs404225841	6	22261164	0.2	31.11	0.00105061
rs399628812	6	25981868	0.16	24.28	0.0359424
rs406434795	6	26094816	0.16	24.18	0.0377908
rs428962703	6	26947375	0.19	29.71	0.00216166
rs405597237	6	27452077	0.24	37.12	4.78751e-05
rs407486430	6	27911922	0.25	38.87	1.9556e-05
rs414683552	6	27952676	0.36	56.32	2.6492e-09
rs430140277	6	28762037	0.25	38.45	2.41817e-05
rs428659940	6	30153192	0.16	24.73	0.0284464
rs422200925	6	30221034	0.15	23.79	0.0463653
rs410874091	6	30411203	0.18	28.53	0.00398254
rs398442530	6	30466831	0.26	40.09	1.04437e-05
rs413838904	6	30480469	0.17	27.17	0.00801848
rs411612950	6	30563087	0.26	40.41	8.8751e-06
rs406679336	6	31980042	0.22	33.65	0.000284183
rs400574301	6	32053677	0.16	24.41	0.033518
rs418655141	6	32167387	0.23	36.05	8.28664e-05
rs401282354	6	32248331	0.16	24.18	0.0377908
rs398939928	6	32376033	0.27	41.49	5.10289e-06
rs425578918	6	32549158	0.23	35.68	0.000100379
rs412820335	6	32912993	0.16	25.45	0.0195799
rs427525079	6	33236422	0.17	25.71	0.0170706
rs429767548	6	33454157	0.36	56.12	2.9409e-09
rs408468114	6	33474306	0.26	40.17	1.00387e-05
rs421427508	6	33610985	0.21	32.08	0.000638715
rs404791060	6	33919689	0.16	25.16	0.0227119
rs423272150	6	34087162	0.19	29.78	0.00207916
rs426849158	6	34422326	0.18	28.53	0.00398254
rs405924000	6	34821936	0.17	26.2	0.0132289
rs413142312	6	34851127	0.18	27.58	0.00650248
rs411037238	6	34896844	0.39	60.83	2.67789e-10
rs424445585	6	34905584	0.29	44.93	8.792e-07
rs403521757	6	34949058	0.21	32.41	0.000537067
rs411756849	6	35276729	0.3	46.12	4.782e-07
rs426192522	6	35970906	0.18	28.2	0.00470624
rs426832733	6	36085187	0.21	32.76	0.000448935
rs409468158	6	36121839	0.62	96.29	0
rs416694099	6	36164118	0.35	53.93	8.94225e-09
rs427929662	6	36210335	0.48	74.59	0
rs398133898	6	36390529	0.46	72.48	0
rs413062600	6	37126564	0.18	27.58	0.00650248
rs398710505	6	38104576	0.26	40.04	1.07339e-05
rs414159218	6	38137778	0.28	43.53	1.79917e-06
rs425582181	6	38179178	0.17	26.16	0.0135463
rs412878986	6	38365551	0.32	49.15	1.02367e-07
rs402340452	6	38408895	0.27	41.82	4.30177e-06
rs418871634	6	39047196	0.44	69.01	4.78195e-12
rs413510988	6	39352381	0.46	72.48	0
rs403391062	6	39416383	0.18	28.85	0.00337157
rs414696507	6	39460797	0.42	65.65	2.39098e-11
rs430740931	6	39487124	0.22	34.74	0.000162661
rs405156146	6	39516821	0.17	26.5	0.0113357
rs402733043	6	41316084	0.2	31.4	0.00090522
rs423540586	6	41321503	0.25	39.49	1.42209e-05
rs429460301	6	41639794	0.2	31.52	0.000848659
rs418635687	6	42193914	0.17	26.49	0.0113831
rs430501039	6	42500250	0.2	31.61	0.00081116
rs428729446	6	42727105	0.22	33.62	0.000288353
rs410228992	6	44076996	0.17	27.3	0.00752165
rs430316547	6	47408429	0.22	34.9	0.000149505
rs420013455	6	47499788	0.16	24.54	0.0313776
rs417879623	6	47882849	0.21	32.2	0.000598211
rs403471054	6	49035454	0.19	30.36	0.00154172
rs424809153	6	49662997	0.15	24.1	0.0393793
rs418293880	6	50911591	0.15	24.17	0.0380265
rs422988348	6	51837086	0.19	29.25	0.00274708
rs416958424	6	51960422	0.19	29.44	0.00248367
rs400808352	6	54303553	0.16	25.45	0.0195799
rs408307801	6	56272213	0.17	25.97	0.0149333
rs430396161	6	56366390	0.36	55.42	4.19855e-09
rs406114234	6	57353393	0.16	25.47	0.0193768
rs426824353	6	57531182	0.17	26.01	0.0146232
rs416106633	6	57606792	0.18	27.42	0.00704531
rs421930482	6	57914936	0.19	30.36	0.00154172
rs400470586	6	59619565	0.16	25.15	0.0228772
rs425672455	6	59873200	0.18	28.58	0.00387911
rs416495306	6	61629124	0.38	59.3	5.83398e-10
rs406488451	6	61689421	0.17	25.93	0.0152728
rs399793686	6	63024597	0.23	35.1	0.000134902
rs411172714	6	63031138	0.23	35.1	0.000134902
rs423863448	6	64300922	0.27	42.37	3.25872e-06
rs398491945	6	65156791	0.26	40.23	9.74506e-06
rs417410398	6	65702517	0.16	25.29	0.0212094
rs409623654	6	66036454	0.2	30.96	0.00113377
rs429231595	6	66606347	0.21	33.48	0.000310582
rs414993659	6	67532852	0.24	37.39	4.16903e-05
rs422480478	6	68328819	0.17	26.1	0.0139933
rs413753884	6	68391775	0.2	30.9	0.00116818
rs405987329	6	69788479	0.32	49.14	1.02654e-07
rs399995352	6	70764237	0.19	29.25	0.00274708
rs414048917	6	72483238	0.17	27.25	0.00771358
rs398734355	6	74557385	0.16	25.18	0.022441
rs404431825	6	77012913	0.25	38.87	1.9556e-05
rs418222726	6	77318817	0.25	39.12	1.71609e-05
rs429392417	6	77404330	0.28	43.7	1.64459e-06
rs430618559	6	78552514	0.2	30.92	0.00115833
rs414310674	6	80111667	0.16	24.18	0.0377908
rs426369510	6	80325742	0.18	28.53	0.00398254
rs55631782	6	83359801	0.15	23.91	0.0434491
rs409405602	6	86855474	0.19	29.5	0.00240365
rs413264228	6	88554252	0.21	33.41	0.00032133
rs399101618	6	88617622	0.23	35.15	0.000131553
rs414013300	6	88637351	0.21	32.2	0.000598211
rs424687209	6	89051418	0.18	28.37	0.00431986
rs417605238	6	89377605	0.21	32.43	0.000532975
rs422091263	6	91039232	0.29	44.58	1.05294e-06
rs426606529	6	91150999	0.22	35.08	0.000136354
rs427282339	6	91737634	0.21	32.8	0.000439113
rs424404151	6	92168345	0.23	36.05	8.28664e-05
rs402821546	6	92223603	0.19	29.91	0.0019467
rs424534039	6	92817942	0.19	29.78	0.00207916
rs418606278	6	96323384	0.17	26.4	0.0119658
rs424504442	6	97210005	0.16	24.41	0.033518
rs422097978	6	98506641	0.16	25.59	0.0181731
rs407720805	6	98634228	0.2	31.93	0.000689066
rs419078062	6	98657666	0.21	33.04	0.000388494
rs400030227	6	99029097	0.31	48.6	1.35047e-07
rs426701871	6	100165203	0.17	26.49	0.0113831
rs416379672	6	105865584	0.24	36.92	5.29584e-05
rs410287579	6	105924355	0.16	24.47	0.0325542
rs411543130	6	107561109	0.2	31.26	0.000973057
rs422895114	6	107570002	0.27	41.84	4.26853e-06
rs159993441	6	108022317	0.17	26.01	0.0146215
rs426428997	6	109029802	0.22	33.91	0.000248549
rs422450185	6	110835803	0.19	29.39	0.00254641
rs400655263	6	112939448	0.28	43.7	1.65272e-06
rs400180971	6	112955305	0.19	30.39	0.00151858
rs411549511	6	113078429	0.16	24.74	0.0282844
rs418012238	6	113091553	0.16	25.07	0.0237953
rs55631757	6	113205618	0.27	42.37	3.25872e-06
rs415227005	6	114117051	0.26	40.04	1.07339e-05
rs416325136	6	114175716	0.22	35.09	0.000135498
rs415552924	6	114475938	0.22	33.62	0.000288481
rs422791391	6	115244531	0.21	32.75	0.000451262
rs424147325	6	115312997	0.25	39.49	1.42209e-05
rs402285976	6	115376776	0.29	44.93	8.792e-07
rs55631993	7	1556938	0.19	29.25	0.00274008
rs416228939	7	6690819	0.18	28.56	0.00391693
rs408549500	7	7861065	0.28	44.13	1.32245e-06
rs409002352	7	8240892	0.21	32.19	0.000603653
rs419074442	7	8609546	0.15	24.1	0.0393793
rs414093349	7	9091884	0.33	51.38	3.2852e-08
rs415820631	7	11740977	0.15	24.17	0.0380265
rs161930021	7	11775065	0.16	24.86	0.0265202
rs405806700	7	11922554	0.35	54.35	7.23509e-09
rs421863335	7	12109227	0.19	29.43	0.00249211
rs404371339	7	12620163	0.16	25.16	0.0227119
rs402224854	7	13358002	0.23	35.78	9.52947e-05
rs417645010	7	13366628	0.23	35.78	9.52947e-05
rs430547287	7	13579029	0.16	24.58	0.0306943
rs413956459	7	14156359	0.19	29.12	0.00293294
rs410361076	7	15084239	0.21	32.2	0.000598211
rs413502243	7	16261157	0.27	41.43	5.26361e-06
rs403833928	7	16595368	0.16	24.23	0.0369145
rs421362975	7	17245410	0.2	31.26	0.000973057
rs427642084	7	17271201	0.19	30.03	0.00183118
rs428629333	7	17429414	0.17	26.23	0.0130854
rs420824461	7	17696587	0.17	26.26	0.0128355
rs411549477	7	18045914	0.16	24.38	0.0341522
rs428656940	7	18248478	0.2	31.89	0.000701424
rs430625098	7	18516284	0.29	45.97	5.17618e-07
rs407355312	7	20106685	0.18	27.71	0.00607768
rs414305639	7	20775249	0.19	29.02	0.0030784
rs161933600	7	21197090	0.19	29.91	0.0019467
rs429736819	7	21626745	0.27	41.59	4.86078e-06
rs412007034	7	22200137	0.32	49.65	7.91748e-08
rs161934314	7	22899745	0.17	26.01	0.0146215
rs403487695	7	24424724	0.17	26.2	0.0132289
rs416674015	7	24723796	0.17	26.66	0.0104225
rs419590913	7	24898167	0.21	32.43	0.000532904
rs418432533	7	25624364	0.33	51.7	2.78979e-08
rs418037251	7	27014271	0.33	51.31	3.39327e-08
rs420602346	7	27298232	0.3	46.25	4.48456e-07
rs421082533	7	27429238	0.28	44.07	1.36626e-06
rs425940483	7	28744379	0.19	29.09	0.00297984
rs418265988	7	29219172	0.16	24.18	0.0377908
rs420044615	7	29293581	0.18	28.48	0.00406998
rs160305023	7	29659206	0.18	28.31	0.0044494
rs417476297	7	29864715	0.16	24.23	0.0367576
rs418251500	7	30098276	0.28	43.66	1.68408e-06
rs428355999	7	30308790	0.22	35.09	0.000135498
rs411574961	7	30429692	0.28	43.08	2.26599e-06
rs418625015	7	30474823	0.18	28.53	0.00398254
rs425352032	7	30677495	0.34	53.02	1.42311e-08
rs428271020	7	31200929	0.26	40.29	9.44338e-06
rs398417776	7	32181045	0.17	26.55	0.0110603
rs403750423	7	32283328	0.27	41.68	4.62192e-06
rs398894147	7	33140985	0.19	29.58	0.00231622
rs421632519	7	33210206	0.3	46.1	4.82925e-07
rs160308939	7	33435238	0.22	34.74	0.000162661
rs427307244	7	33454949	0.17	26.5	0.0113357
rs417982242	7	33736820	0.16	24.93	0.0256541
rs402884763	7	34497866	0.2	31.15	0.00102679
rs160314894	7	35212656	0.23	35.76	9.6354e-05
rs413738882	7	35294334	0.19	29.61	0.00227102
rs430428346	7	37112000	0.18	28.12	0.00492085
rs405229444	7	38622866	0.24	37.33	4.29686e-05
rs406858382	7	38671221	0.15	23.74	0.0475539
rs408750017	7	38967153	0.15	23.89	0.0439906
rs405149088	7	39284295	0.2	30.79	0.00123853
rs412332453	7	39298484	0.27	41.47	5.16744e-06
rs417172316	7	39563073	0.18	28.76	0.00353488
rs427136511	7	40023795	0.15	24.17	0.0380265
rs410538269	7	40185413	0.18	27.42	0.00704531
rs429455897	7	40575461	0.21	32.43	0.000532975
rs404544118	7	40606708	0.19	30.4	0.00151233
rs424666451	7	41536246	0.22	34.55	0.000178601
rs425080751	7	43029237	0.22	34.55	0.000178601
rs428764771	7	43753602	0.16	24.74	0.0282844
rs414639543	7	43964822	0.18	28.65	0.00373252
rs411027634	7	44344676	0.18	28.12	0.00492085
rs413421855	7	45164257	0.26	41.3	5.61437e-06
rs425284880	7	45193005	0.2	31.11	0.00105061
rs160326808	7	46724002	0.15	23.91	0.0434132
rs427097319	7	46747436	0.15	23.91	0.0434132
rs410794928	7	47354752	0.21	32.65	0.000474607
rs411459798	7	48348545	0.22	34.5	0.000183694
rs408212034	7	52915182	0.19	28.87	0.00333727
rs413011277	7	53105475	0.17	26.84	0.00954069
rs424070148	7	53115944	0.17	26.84	0.00954069
rs425543016	7	53297286	0.16	24.38	0.0341522
rs420656664	7	53944900	0.23	35.89	9.00971e-05
rs408666092	7	56456423	0.24	37.22	4.53578e-05
rs414341258	7	58748393	0.17	26.1	0.0139933
rs398358261	7	61997195	0.17	27.19	0.00794443
rs407548798	7	62140808	0.18	28.85	0.00337157
rs403013284	7	62263238	0.16	24.18	0.0377908
rs398875905	7	65100542	0.2	31.14	0.00103349
rs416436051	7	66939336	0.23	35.1	0.000134902
rs426835251	7	69010962	0.32	49.22	9.83456e-08
rs425068458	7	70851222	0.15	23.91	0.0434491
rs403842348	7	70928891	0.16	25.59	0.0181731
rs55629970	7	74802887	0.23	35.22	0.000126718
rs404802626	7	76990870	0.21	32.09	0.000632458
rs419597898	7	77624410	0.15	23.79	0.0463653
rs430256495	7	79766437	0.17	26.89	0.00925955
rs421339663	7	80079821	0.2	30.87	0.00118975
rs418030942	7	82172198	0.18	27.49	0.00681643
rs402042199	7	83377668	0.18	28.74	0.00356231
rs418075476	7	85946785	0.21	33.28	0.000344097
rs402676303	7	86094383	0.16	24.18	0.0377908
rs400202435	7	86161051	0.22	33.41	0.000320835
rs398489480	7	87208184	0.16	24.88	0.0263184
rs413691952	7	87972527	0.18	27.76	0.00591895
rs424512138	7	89226421	0.29	45.94	5.26412e-07
rs429754352	7	89391675	0.28	44	1.41664e-06
rs426764753	7	91575927	0.16	25.64	0.0177142
rs404409067	7	92088231	0.23	36.53	6.48722e-05
rs425116291	7	92701020	0.16	25.53	0.0187522
rs418837506	7	96730851	0.16	24.41	0.033518
rs412992649	7	99666282	0.15	23.79	0.0463653
rs398498556	8	4057596	0.17	26.1	0.0139933
rs430216181	8	4476642	0.21	32.08	0.000638715
rs408440098	8	6684552	0.16	24.18	0.0377908
rs424460777	8	7563640	0.17	26.96	0.00896118
rs413852392	8	7570137	0.27	41.64	4.71803e-06
rs421904415	8	8286379	0.17	25.93	0.0152728
rs429028281	8	9153369	0.19	29.64	0.00224632
rs160211242	8	9177699	0.38	58.99	6.83819e-10
rs402943456	8	10242260	0.3	46.04	4.98581e-07
rs416003891	8	10446489	0.2	31.4	0.00090522
rs402890733	8	11075636	0.2	30.63	0.00134294
rs413914694	8	14172708	0.18	28.56	0.00391693
rs403122681	8	15997390	0.17	26.5	0.0113357
rs400021199	8	18200613	0.2	31.57	0.000830334
rs422796653	8	19785359	0.26	40.71	7.59343e-06
rs429522381	8	20999189	0.17	26.89	0.00925955
rs420197325	8	21433502	0.18	28.67	0.00369485
rs405207209	8	22215379	0.19	30.03	0.00183118
rs417022729	8	23526906	0.17	26.63	0.010618
rs429818358	8	23587940	0.21	32.19	0.000603653
rs429519630	8	24968890	0.16	24.91	0.0258141
rs427216063	8	25157422	0.15	24.1	0.0393793
rs403169053	8	26012099	0.15	23.91	0.0434132
rs425325151	8	26078654	0.21	33.4	0.000323262
rs424148922	8	26160457	0.19	29.79	0.00207622
rs426920243	8	26570500	0.17	26.2	0.0132289
rs410440946	8	26666654	0.2	30.82	0.00121912
rs425324734	8	33138639	0.22	33.91	0.000248549
rs423881552	8	33828932	0.16	24.93	0.0256541
rs427271174	8	36231935	0.15	23.74	0.0475539
rs414029956	8	37176344	0.27	42.26	3.44134e-06
rs401886001	8	41182150	0.32	49.65	7.91748e-08
rs398288199	8	44154462	0.16	24.73	0.0284464
rs399856422	8	47457057	0.17	27.08	0.0084204
rs411704945	8	47507842	0.17	26.01	0.0146232
rs417471785	8	47894438	0.21	33.33	0.000334673
rs400374547	8	51934475	0.16	24.54	0.0313776
rs411681998	8	51990176	0.17	26.03	0.0145031
rs413259875	8	53108247	0.26	40.24	9.67616e-06
rs400052223	8	55129456	0.2	31.14	0.00103349
rs426409215	8	55188932	0.16	24.86	0.0265481
rs407154955	8	55951209	0.16	24.74	0.0282844
rs401156269	8	56008179	0.24	37.24	4.49283e-05
rs398849463	8	57062016	0.18	28.2	0.00470624
rs416049580	8	58556138	0.16	25.18	0.022441
rs428037590	8	58729583	0.16	24.86	0.0265481
rs424874917	8	59234134	0.22	34.74	0.000162661
rs399340426	8	60117257	0.3	46.76	3.45257e-07
rs415123938	8	62123477	0.18	27.42	0.00704531
rs406789041	8	62324822	0.19	30.05	0.00181279
rs428854742	8	62604810	0.25	39.12	1.71609e-05
rs421351559	8	64077353	0.18	28.31	0.0044494
rs425197291	8	65424905	0.29	45.99	5.11798e-07
rs399585148	8	65445047	0.29	45.99	5.11798e-07
rs410801272	8	65507566	0.27	41.69	4.60782e-06
rs403244263	8	66839571	0.24	38.19	2.7655e-05
rs428956170	8	68665331	0.16	25.48	0.0192259
rs419512779	8	71932279	0.23	36.3	7.29887e-05
rs412708942	8	75230441	0.24	37.46	4.00921e-05
rs417389295	8	76413433	0.16	24.42	0.0333555
rs417934245	8	81117831	0.22	33.62	0.000288353
rs399798600	8	84453311	0.33	50.71	4.62128e-08
rs428642272	8	85341115	0.17	26.26	0.0128355
rs398658331	8	85689494	0.28	43.08	2.26599e-06
rs417667689	8	86354344	0.16	25.54	0.0186986
rs401441645	8	86961200	0.19	29.43	0.00249211
rs414458491	8	87443078	0.25	38.66	2.16845e-05
rs402085524	8	87709507	0.17	26.26	0.0128355
rs414300575	8	89723026	0.22	33.98	0.000239935
rs414921426	9	1700835	0.29	44.1	1.34315e-06
rs408421911	9	1728767	0.2	30.79	0.00123853
rs409503462	9	1965081	0.15	23.91	0.0434491
rs402865974	9	3764916	0.17	25.75	0.016776
rs401472192	9	4071463	0.32	49.29	9.52087e-08
rs423019991	9	5127606	0.21	32.09	0.000634216
rs414371890	9	9677412	0.17	26.51	0.0112963
rs414892386	9	9853445	0.28	43.46	1.86589e-06
rs406360116	9	10177435	0.23	35.17	0.000130098
rs400207958	9	10199873	0.16	25.45	0.0195799
rs411898086	9	13195440	0.22	34.94	0.000146137
rs413889407	9	17915775	0.26	40.81	7.233e-06
rs402475599	9	19037902	0.18	28.53	0.00398254
rs419997041	9	19255859	0.22	34.5	0.000183694
rs400833360	9	19393490	0.22	33.71	0.000276237
rs407638401	9	21438730	0.18	27.76	0.00591744
rs415252990	9	22896788	0.24	38.08	2.92885e-05
rs409595484	9	23709962	0.18	28.31	0.0044494
rs398969485	9	26632495	0.35	55	5.20276e-09
rs399699639	9	26777814	0.24	38.17	2.79688e-05
rs412108144	9	26878747	0.23	35.76	9.6354e-05
rs408985319	9	30464125	0.24	37.33	4.29686e-05
rs403028878	9	31034075	0.19	29.25	0.00274008
rs413594607	9	33000610	0.3	46.12	4.782e-07
rs402723797	9	33052850	0.26	40.23	9.74506e-06
rs422446284	9	34317131	0.17	26.5	0.0113357
rs424396626	9	34604487	0.15	24.17	0.0380265
rs160649253	9	34730111	0.17	27.25	0.00771358
rs405768859	9	37040246	0.31	47.82	2.01134e-07
rs429259558	9	39605952	0.2	31.93	0.000689066
rs425767509	9	40654235	0.19	29.78	0.00207916
rs422916567	9	40734801	0.2	30.48	0.00144983
rs427840604	9	41220378	0.17	27.24	0.00772867
rs406717540	9	41284468	0.19	29.75	0.00211426
rs424315119	9	41567458	0.17	26.49	0.0113831
rs403788550	9	41724418	0.24	37.22	4.53578e-05
rs414333342	9	42795347	0.25	39.2	1.6437e-05
rs401765877	9	46183068	0.2	31.08	0.00106526
rs411858107	9	46643598	0.17	25.97	0.014964
rs430842491	9	47275937	0.16	24.73	0.0284464
rs400446906	9	47502069	0.21	33.4	0.000323262
rs418886027	9	51734984	0.15	23.91	0.0434132
rs401533036	9	51756365	0.3	46.73	3.5045e-07
rs408570144	9	55773444	0.18	28.53	0.00398254
rs422530287	9	56519268	0.15	23.79	0.0463591
rs430718191	9	57010895	0.21	33.53	0.000301513
rs400811458	9	57272167	0.36	56.63	2.26665e-09
rs412251638	9	58391320	0.16	24.42	0.0333555
rs418932259	9	61231063	0.16	25.07	0.0237953
rs411179105	9	61532615	0.19	29.61	0.00227102
rs417269159	9	67854711	0.18	27.76	0.00591895
rs424341745	9	68657257	0.19	29.64	0.00224632
rs405950632	9	70576517	0.35	53.91	9.03789e-09
rs408827555	9	70930782	0.16	25.16	0.0227119
rs409548736	9	71034945	0.21	32.62	0.000482703
rs423020996	9	73777746	0.24	37.42	4.09949e-05
rs417520325	9	75186778	0.16	25.16	0.0227119
rs405286764	9	75471746	0.15	24.1	0.0393793
rs425865365	9	75554198	0.19	30.4	0.00151233
rs400815950	9	75949660	0.17	26.01	0.0146215
rs421152921	9	77176554	0.17	26.39	0.0120102
rs403207068	9	77636736	0.17	26.33	0.012379
rs411599316	9	78697699	0.18	28.31	0.0044494
rs418675810	9	81084679	0.21	32.09	0.000634216
rs427800636	9	81742694	0.2	30.49	0.001444
rs429967248	9	82224703	0.18	28.53	0.00398254
rs401360163	9	83204313	0.17	26.23	0.0130854
rs420221274	9	84837431	0.2	30.96	0.00113377
rs400430920	9	85060361	0.23	35.86	9.1516e-05
rs430516549	9	86557373	0.17	25.97	0.0149333
rs427045555	9	89376023	0.16	24.86	0.0265481
rs415613510	9	90447553	0.16	24.38	0.0340261
rs408512022	9	91630581	0.22	33.91	0.000248549
rs402592571	9	92130589	0.23	35.86	9.1516e-05
rs407376688	9	93649220	0.16	24.58	0.0306943
rs417554294	10	2310716	0.21	32.75	0.000451262
rs409297532	10	2388152	0.28	43.07	2.27462e-06
rs414757428	10	3196734	0.17	26.16	0.0135463
rs427157255	10	3259073	0.19	29.39	0.00254641
rs428178855	10	4221713	0.21	33.33	0.000334673
rs404927890	10	4566420	0.17	27.17	0.00801666
rs412995732	10	4675021	0.27	41.68	4.62192e-06
rs419452474	10	6242396	0.16	25.07	0.0237953
rs406533285	10	6314211	0.2	30.96	0.00113377
rs400224917	10	6321456	0.31	48.55	1.38724e-07
rs416693232	10	8423029	0.24	37.02	5.03502e-05
rs423451422	10	9144746	0.21	32.56	0.00049867
rs414467329	10	9696353	0.17	26.01	0.0146215
rs428087452	10	15182006	0.19	29.25	0.00274708
rs418935400	10	15656661	0.17	26.16	0.0135463
rs419943672	10	17904934	0.35	55.18	4.7437e-09
rs402168847	10	19336054	0.18	28.36	0.00433917
rs416808223	10	19967394	0.23	36.1	8.06188e-05
rs406914057	10	20000839	0.44	68.65	4.78195e-12
rs419220397	10	20273388	0.28	44.13	1.32245e-06
rs402141515	10	20315523	0.31	47.86	1.96739e-07
rs398474551	10	20538098	0.36	56.12	2.9409e-09
rs398992379	10	20571271	0.33	50.93	4.11344e-08
rs404821939	10	20921084	0.24	37.78	3.40588e-05
rs417044597	10	20969799	0.57	89.54	0
rs415058011	10	21297072	0.24	36.92	5.29584e-05
rs424354174	10	21350893	0.19	29.43	0.00249211
rs407585142	10	21373545	0.24	37.1	4.82931e-05
rs430791344	10	21505039	0.17	27.01	0.00870949
rs420613452	10	21623195	0.3	46.36	4.236e-07
rs422551968	10	22012281	0.4	62.2	1.33895e-10
rs400537829	10	22220317	0.17	26.5	0.0113357
rs402673677	10	22439337	0.34	52.28	2.07059e-08
rs428532389	10	22492457	0.2	31.92	0.000690267
rs425103939	10	22577304	0.16	24.98	0.0249193
rs402653765	10	22733312	0.34	53.02	1.42311e-08
rs410383773	10	22871699	0.16	24.98	0.0249193
rs407146158	10	23022206	0.43	66.98	9.56391e-12
rs398548912	10	23247296	0.21	33.41	0.00032133
rs425016866	10	23396844	0.16	25.45	0.0195799
rs403538317	10	23429959	0.38	58.5	8.75097e-10
rs161988355	10	23488729	0.39	61.17	2.24752e-10
rs404998807	10	23589220	0.19	29.75	0.00211426
rs408606877	10	23887962	0.34	52.62	1.74254e-08
rs419701519	10	23929416	0.24	37.1	4.82931e-05
rs398217000	10	23976329	0.19	30.01	0.00184928
rs412148795	10	24279426	0.16	24.41	0.033518
rs428751728	10	24447768	0.33	51.31	3.39327e-08
rs422036543	10	24867856	0.2	30.43	0.00149061
rs425816853	10	25286343	0.16	25.15	0.0228772
rs414196430	10	25972329	0.3	46.76	3.45257e-07
rs421874901	10	26026421	0.24	37.55	3.84321e-05
rs400458726	10	27402323	0.23	35.17	0.000130098
rs406025157	10	27493043	0.32	50.17	6.07308e-08
rs161988898	10	27623690	0.28	43.33	1.98843e-06
rs413970848	10	27712797	0.17	26.89	0.00925955
rs424773719	10	28659743	0.19	30.03	0.00183118
rs414548164	10	28683865	0.18	28.3	0.00447889
rs410054529	10	29101583	0.46	71.18	0
rs428592330	10	29214065	0.21	32.72	0.000459527
rs419203432	10	29392142	0.28	43.46	1.86589e-06
rs424871667	10	29479711	0.2	31.4	0.00090522
rs410444662	10	29588481	0.19	29.71	0.00216166
rs407055147	10	29940445	0.17	26.84	0.00954069
rs427189914	10	30246476	0.24	37.46	4.00921e-05
rs422888243	10	30295323	0.18	27.42	0.00704531
rs424618201	10	30360429	0.28	43.7	1.64459e-06
rs399332452	10	30880641	0.26	40.97	6.64335e-06
rs422476662	10	30898353	0.19	29.75	0.00211426
rs426728103	10	31199652	0.21	32.5	0.000513386
rs430673922	10	32555245	0.15	23.91	0.0434132
rs407456866	10	33101398	0.18	28.48	0.00406998
rs421486683	10	34126349	0.16	25.18	0.022521
rs419010033	10	34556330	0.15	24.17	0.0380265
rs429883600	10	34654598	0.3	47.15	2.83618e-07
rs413508066	10	41465682	0.18	27.42	0.00704531
rs401710567	10	45307334	0.17	26.5	0.0113331
rs407349708	10	45844047	0.2	30.63	0.00134651
rs405183373	10	46232390	0.21	32.08	0.000638715
rs406057860	10	46337491	0.18	28.67	0.00369485
rs413381674	10	47762348	0.32	49.68	7.78932e-08
rs402998813	10	47803433	0.18	28.31	0.00445397
rs408906474	10	48954575	0.17	26.33	0.0123773
rs418021217	10	49554775	0.19	29.61	0.00227102
rs409978878	10	49964813	0.31	48.86	1.18229e-07
rs430687672	10	52574759	0.31	48.45	1.46203e-07
rs405066227	10	53606957	0.16	25.54	0.0186986
rs417614656	10	53840699	0.18	28.53	0.00398254
rs405243750	10	54778695	0.21	32.09	0.000634216
rs409709276	10	55475918	0.18	28.53	0.00398254
rs428129303	10	57218318	0.17	26.29	0.0126462
rs429451765	10	57307713	0.17	25.93	0.0152728
rs414302764	10	57692069	0.16	25.18	0.022521
rs409452439	10	60934019	0.16	25.65	0.0176727
rs418994607	10	62747961	0.18	27.58	0.00650248
rs414076881	10	63803215	0.18	27.46	0.00690476
rs398978107	10	67691032	0.15	23.74	0.0475539
rs411512467	10	67920791	0.21	32.8	0.000439113
rs401192918	10	69865654	0.37	58.31	9.65954e-10
rs405296611	10	72823432	0.16	25.59	0.0181731
rs430145949	10	76715889	0.19	29.51	0.00239484
rs416193748	10	76900374	0.28	43.85	1.529e-06
rs409229388	10	79211869	0.17	27.06	0.00851118
rs411017539	10	80684826	0.25	38.76	2.05952e-05
rs411598881	10	81395366	0.17	26.94	0.00902271
rs427262594	10	82443314	0.19	30.01	0.00184928
rs399495377	10	82621716	0.2	31.36	0.000925407
rs430412806	10	85557246	0.23	35.17	0.000130098
rs418008596	10	85625531	0.38	59.25	5.97744e-10
rs410266648	11	1582070	0.34	52.43	1.91708e-08
rs414835524	11	1765634	0.19	29.91	0.0019467
rs413282825	11	3038982	0.16	25.16	0.0227119
rs420424434	11	4610403	0.22	34.11	0.000224089
rs419404549	11	6359132	0.16	24.89	0.0261779
rs162118232	11	8334239	0.23	36.3	7.29887e-05
rs423077592	11	8418861	0.24	37.24	4.49283e-05
rs402616902	11	10462713	0.2	30.43	0.00149061
rs408891387	11	11075413	0.17	26.42	0.0118288
rs427408865	11	11218297	0.31	47.98	1.85741e-07
rs415243451	11	11247688	0.3	46.28	4.41054e-07
rs414345155	11	11274919	0.24	37.27	4.42827e-05
rs424755366	11	12351218	0.16	24.98	0.0249193
rs162120061	11	13280138	0.15	24.04	0.0406402
rs416015141	11	16759438	0.21	32.09	0.000632458
rs409503444	11	17013864	0.25	39.02	1.80749e-05
rs423858625	11	18725278	0.19	29.75	0.00211426
rs412752549	11	18742505	0.27	42.26	3.44134e-06
rs405033913	11	19908187	0.15	23.74	0.0475539
rs416746644	11	19955888	0.21	32.76	0.000448935
rs417806498	11	20488531	0.18	28.31	0.0044494
rs407229158	11	20940720	0.28	43.85	1.529e-06
rs428450504	11	22568154	0.22	34.74	0.000162661
rs420332868	11	22654268	0.32	50.57	4.94932e-08
rs420546036	11	23344238	0.27	41.69	4.60782e-06
rs161035589	11	24136980	0.16	24.41	0.033518
rs405589495	11	24426647	0.25	39	1.82246e-05
rs415190084	11	24479974	0.19	30.34	0.00155952
rs407944029	11	25746153	0.24	36.83	5.56465e-05
rs427154189	11	26288164	0.22	34.91	0.000148481
rs409270642	11	27562146	0.17	26.87	0.00935627
rs411652327	11	27954242	0.19	28.05	0.00510295
rs408841265	11	29262592	0.31	47.98	1.85741e-07
rs428685425	11	31264606	0.35	54.8	5.74791e-09
rs407194051	11	31324280	0.43	66.98	9.56391e-12
rs419691651	11	31524640	0.26	40.41	8.8751e-06
rs405920808	11	32370874	0.23	36.3	7.28923e-05
rs402411249	11	33339000	0.2	31.11	0.00105061
rs423283968	11	33684805	0.17	27.25	0.00771358
rs414575578	11	33880315	0.17	26.96	0.00896118
rs409558070	11	35054586	0.18	28.65	0.00373252
rs414499717	11	35671226	0.2	30.84	0.00120831
rs401866070	11	35790176	0.18	28.55	0.00392426
rs417644610	11	35977558	0.16	24.47	0.0325542
rs427904509	11	36919497	0.2	31.57	0.000830334
rs430217850	11	38444870	0.25	39.22	1.63492e-05
rs420938967	11	38866837	0.26	40.63	7.94123e-06
rs408090969	11	41637161	0.33	50.79	4.43478e-08
rs429456189	11	42940727	0.17	25.9	0.0155102
rs413021371	11	44389168	0.16	24.86	0.0265481
rs161091422	11	44840663	0.18	27.51	0.00673142
rs423980328	11	46278323	0.17	26.01	0.0146232
rs418858724	11	48894381	0.19	29.91	0.0019467
rs413035408	11	55117027	0.35	54.35	7.23509e-09
rs400062569	11	55635920	0.23	35.15	0.000131553
rs422931842	11	55695412	0.21	32.77	0.000446609
rs411172944	11	60827366	0.17	26.08	0.0140783
rs162300933	12	910541	0.18	28.56	0.00391693
rs408909940	12	1198459	0.21	33.45	0.000314894
rs413202196	12	1374146	0.16	25.18	0.022521
rs409308190	12	1550732	0.29	44.97	8.63248e-07
rs412383841	12	1906206	0.18	27.58	0.00650248
rs421960946	12	2265694	0.25	39.49	1.42209e-05
rs398788726	12	8688445	0.21	33.45	0.000314894
rs417809160	12	9990927	0.19	30.36	0.00154172
rs413440928	12	11757402	0.19	29.39	0.00254641
rs419991221	12	13688717	0.22	34.68	0.000167491
rs416050913	12	14536906	0.17	27.19	0.00794443
rs424667280	12	15687883	0.23	35.52	0.000108769
rs422510701	12	15729135	0.19	30.03	0.00183118
rs408503293	12	15774130	0.16	25.59	0.0181731
rs421962499	12	17060868	0.16	24.42	0.0333555
rs427737546	12	17719904	0.17	25.97	0.014964
rs414188967	12	19409917	0.17	25.79	0.0163919
rs430287723	12	20350363	0.24	38.19	2.7655e-05
rs402085296	12	20489556	0.24	38.19	2.76109e-05
rs415993627	12	21001163	0.2	31.11	0.00105061
rs423440347	12	21393000	0.22	34.62	0.000172968
rs404434178	12	21982661	0.24	37.83	3.3162e-05
rs409457749	12	25658817	0.2	31.4	0.00090522
rs409259043	12	26190403	0.17	26.16	0.0135463
rs420638956	12	26300005	0.36	56.2	2.81657e-09
rs398596588	12	26999244	0.27	42.66	2.80444e-06
rs410343005	12	28075417	0.19	30.05	0.00181279
rs408363092	12	28328115	0.27	42.26	3.44134e-06
rs413944632	12	28507504	0.21	32.75	0.000451262
rs421052110	12	28630328	0.17	27.3	0.00752165
rs416037063	12	28820996	0.2	30.82	0.00121912
rs418671465	12	28866735	0.21	32.19	0.000603653
rs423317897	12	28899472	0.18	28.55	0.00392426
rs430062390	12	29173628	0.2	30.49	0.001444
rs417693488	12	29288509	0.49	75.57	0
rs420924906	12	29359046	0.16	24.18	0.0377908
rs428909585	12	29741389	0.42	65.7	2.39098e-11
rs398334040	12	30020019	0.17	25.97	0.0149333
rs417153016	12	30053741	0.4	62.63	1.05203e-10
rs418402630	12	30312946	0.25	39.46	1.44218e-05
rs413583893	12	31104129	0.37	57.49	1.46328e-09
rs414465627	12	31406793	0.22	34.97	0.000144179
rs425550920	12	31446672	0.21	32.08	0.000638715
rs416536247	12	31680190	0.17	26.51	0.0112963
rs429338014	12	31992801	0.18	28.2	0.00470624
rs407571572	12	32026769	0.16	25.18	0.022441
rs418962930	12	32076693	0.16	24.42	0.0333555
rs401856819	12	32086559	0.21	33.53	0.000301513
rs426714859	12	32702983	0.18	27.49	0.00681643
rs416815921	12	32784868	0.19	29.78	0.00207916
rs398840214	12	33391693	0.18	27.76	0.00591895
rs409889374	12	33432842	0.31	47.62	2.22696e-07
rs412237201	12	33747759	0.17	27.25	0.00770544
rs402423211	12	33818646	0.16	25.15	0.0228772
rs414990034	12	34101786	0.31	48.86	1.18229e-07
rs400309388	12	34699452	0.17	27.25	0.00770544
rs429612139	12	35346646	0.17	26.42	0.0118288
rs419417198	12	35469793	0.19	29.51	0.00239484
rs409101841	12	37270579	0.21	33.12	0.000373475
rs418125318	12	37724674	0.22	34.79	0.000158154
rs422997699	12	37898225	0.2	31.2	0.00100257
rs427475089	12	38103063	0.18	28.2	0.00470624
rs408284208	12	38311381	0.18	28.56	0.00391693
rs407559191	12	39382803	0.18	27.71	0.00607768
rs160776474	12	40601647	0.16	24.86	0.0265481
rs410221348	12	40769937	0.16	24.41	0.033518
rs405263772	12	46312223	0.21	33.33	0.000334673
rs160797608	12	50509329	0.17	27.06	0.00851118
rs412247990	12	53402994	0.18	28.2	0.00470624
rs419030348	12	57131390	0.27	41.69	4.59605e-06
rs412690523	12	57274919	0.25	38.76	2.05952e-05
rs413774014	12	58856972	0.18	27.58	0.00649006
rs410854940	12	60947664	0.22	34.57	0.000177203
rs416812746	12	62209441	0.22	34.31	0.000202527
rs426717446	12	65399641	0.17	26.01	0.0146215
rs162070214	12	65480130	0.19	29.44	0.00248367
rs411748919	12	67984857	0.2	30.84	0.00120831
rs412959665	12	68092951	0.17	25.79	0.0163919
rs406383316	12	68776402	0.17	26.01	0.0146232
rs402451243	12	71216893	0.17	26.2	0.0132289
rs430266589	12	71765968	0.17	27.24	0.00772867
rs423561649	12	72804794	0.25	39.53	1.3936e-05
rs415820525	12	73615323	0.3	46.76	3.45319e-07
rs428438539	12	73792160	0.19	29.76	0.00211019
rs401085898	12	74133249	0.21	32.82	0.000436179
rs430152165	12	75736203	0.22	34.23	0.000211103
rs405526469	12	76149554	0.37	58.16	1.03768e-09
rs421341563	13	1599295	0.19	29.79	0.00207052
rs411127651	13	1740849	0.2	31.89	0.000701424
rs422457442	13	1971368	0.23	36.61	6.23058e-05
rs406527167	13	2016012	0.19	29.12	0.00293294
rs411603408	13	2042726	0.27	42.35	3.28483e-06
rs426103055	13	2140756	0.35	55.23	4.6098e-09
rs428089839	13	2906494	0.15	24.04	0.0406402
rs423558477	13	2968713	0.16	24.91	0.0258141
rs405772128	13	3390489	0.22	34.19	0.000215785
rs429909489	13	3704270	0.18	28.31	0.0044494
rs430166965	13	5828207	0.29	44.93	8.792e-07
rs416451198	13	6271820	0.23	36.02	8.4202e-05
rs412084626	13	6879399	0.25	39	1.82246e-05
rs426932365	13	7626072	0.26	40.88	6.98247e-06
rs418071553	13	8441993	0.16	25.03	0.0243001
rs407632316	13	11380666	0.28	43.46	1.86589e-06
rs417083887	13	11587669	0.25	35.08	0.000136612
rs416651509	13	12763934	0.19	29.64	0.00224632
rs421371192	13	12819885	0.26	40.23	9.74506e-06
rs404097073	13	13044508	0.19	30.03	0.00183118
rs426302553	13	14469634	0.3	46.8	3.38605e-07
rs421145303	13	14620402	0.19	29.01	0.00309768
rs413484958	13	15878413	0.2	31.89	0.000701424
rs398619011	13	15899335	0.24	37.2	4.59629e-05
rs423941396	13	15985621	0.37	57.78	1.26722e-09
rs405588162	13	21007235	0.16	24.93	0.0256541
rs426092517	13	21120071	0.21	33.28	0.000344097
rs411494123	13	21989931	0.16	25.59	0.0181731
rs418805416	13	22138854	0.21	32.2	0.000598211
rs412910529	13	22717247	0.16	25.64	0.0177142
rs410963225	13	24059984	0.18	28.56	0.00391693
rs426470748	13	24097645	0.17	27.13	0.00820881
rs404877937	13	24105520	0.17	26.99	0.00882452
rs421857007	13	24233510	0.17	26.51	0.0112963
rs420073915	13	25088727	0.27	41.82	4.30177e-06
rs400687565	13	25327228	0.22	34.19	0.000215785
rs423630778	13	25423894	0.18	28.76	0.00353488
rs406656167	13	26293423	0.16	24.98	0.0249193
rs408968204	13	27612267	0.17	26.76	0.00992992
rs407770253	13	31199612	0.22	35.04	0.000139416
rs413504671	13	31527367	0.19	29.25	0.00274708
rs399181194	13	32941403	0.16	24.58	0.0306943
rs414479559	13	33218236	0.19	30.34	0.00155952
rs407437391	13	35706214	0.27	41.68	4.62192e-06
rs401573845	13	45053705	0.16	25.18	0.022441
rs427557156	13	47334505	0.18	28.2	0.00470624
rs410279905	13	47343199	0.19	30.32	0.00158182
rs411620853	13	51008492	0.16	25.29	0.0212094
rs426133683	13	51679062	0.19	29.79	0.00207622
rs401543135	13	52197308	0.16	24.58	0.0306943
rs423483739	13	55018922	0.16	24.28	0.0359424
rs409711401	13	55054571	0.16	24.38	0.0341522
rs428161093	13	56129956	0.17	26.42	0.0118288
rs419643726	13	56641551	0.19	29.01	0.00309768
rs412227476	13	57082065	0.17	26.96	0.00896118
rs399403689	13	59219136	0.22	34.06	0.000230023
rs423244647	13	59909109	0.2	31.2	0.00100257
rs415074556	13	64807226	0.18	28.53	0.00398254
rs400562827	13	64846599	0.19	29.79	0.00207622
rs404896463	13	66117974	0.19	29.75	0.00211426
rs412221190	13	66701923	0.2	30.96	0.00113377
rs410194889	13	66879611	0.17	27.17	0.00801666
rs398869523	13	68922025	0.2	30.49	0.001444
rs426516389	13	69967834	0.15	23.91	0.0434132
rs422862434	13	69998944	0.18	28.85	0.00337157
rs421144622	13	71218429	0.16	24.94	0.0254731
rs410901754	13	71372606	0.19	29.75	0.00211426
rs414568274	13	74684278	0.21	33.37	0.000328272
rs414966026	13	76843544	0.25	39.46	1.44218e-05
rs430714166	13	82672983	0.24	37.5	3.9299e-05
rs421692772	14	267120	0.19	30.03	0.00183118
rs407449697	14	723447	0.18	28.48	0.00406998
rs419477789	14	4626060	0.21	32.31	0.000566268
rs429755488	14	4772655	0.22	33.62	0.000288481
rs410836514	14	6039559	0.17	26.33	0.012379
rs423782324	14	10793702	0.21	33.12	0.000373475
rs424218193	14	12368200	0.19	29.09	0.00298142
rs412876752	14	12515054	0.25	38.87	1.9556e-05
rs423800989	14	12841601	0.41	63.47	7.17293e-11
rs160912150	14	14609991	0.16	25.45	0.0195799
rs429926670	14	16183246	0.16	24.41	0.0335723
rs420070551	14	16224072	0.16	24.41	0.0335723
rs427114348	14	16229712	0.17	26.33	0.0123773
rs408617188	14	18754460	0.17	26.25	0.0129362
rs413337824	14	19245155	0.17	27.01	0.00870949
rs408972001	14	20281228	0.25	38.87	1.9556e-05
rs422690471	14	20794971	0.18	28.12	0.0049168
rs424762316	14	22329969	0.16	24.23	0.0369145
rs419896270	14	22963873	0.25	38.76	2.05952e-05
rs425517517	14	23329907	0.16	24.88	0.0263184
rs410859327	14	23444237	0.18	28.31	0.0044494
rs418363765	14	24314714	0.17	26.29	0.0126462
rs418612398	14	24954310	0.18	28.2	0.00470624
rs412762675	14	25188550	0.17	26.84	0.00954069
rs411853059	14	26300593	0.16	24.38	0.0341522
rs405148195	14	27199236	0.21	31.65	0.000795914
rs402352009	14	28395312	0.17	27.25	0.00770544
rs416811055	14	31510056	0.16	24.98	0.0249193
rs423271518	14	39701358	0.17	26.08	0.0140783
rs406718673	14	41595878	0.18	28.58	0.00387911
rs418959900	14	41730296	0.16	24.73	0.0284464
rs401844552	14	41946543	0.17	26.23	0.0130854
rs422550344	14	42056720	0.22	34.11	0.000224089
rs417568950	14	45827213	0.17	26.16	0.0135463
rs160946549	14	45879441	0.3	46.12	4.782e-07
rs407721094	14	45906962	0.2	31.4	0.00090522
rs419733502	14	46072499	0.16	25.18	0.022441
rs398773151	14	46138887	0.18	28.12	0.00492085
rs410098736	14	46159505	0.18	28.67	0.00369485
rs417822682	14	47385712	0.2	30.79	0.00123853
rs404750891	14	47406976	0.19	30.36	0.00154172
rs404227893	14	48122256	0.16	24.86	0.0265202
rs160953433	14	48213321	0.31	48.54	1.39652e-07
rs407028892	14	50668381	0.19	29.51	0.00239484
rs408252488	14	50981065	0.23	35.17	0.000130098
rs423004410	14	55154525	0.27	41.6	4.81721e-06
rs428328843	14	56203567	0.2	30.92	0.00115833
rs400300389	14	57475097	0.18	28.56	0.00391693
rs408488523	14	60296305	0.16	25.45	0.0195799
rs426954099	14	61873180	0.16	24.54	0.0314228
rs399565101	15	3426211	0.16	24.89	0.0261779
rs403664846	15	5769976	0.23	35.22	0.000126718
rs421275411	15	5906726	0.16	24.61	0.0302372
rs410938126	15	9940540	0.17	26.16	0.0135463
rs405425642	15	11078013	0.21	32.19	0.000603653
rs412652857	15	11108206	0.17	26.55	0.0110603
rs398940617	15	13456853	0.16	25.49	0.0191111
rs423022788	15	13652002	0.27	41.6	4.81721e-06
rs401607575	15	17178024	0.2	30.53	0.00141843
rs417336925	15	19625177	0.15	23.91	0.0434491
rs399516190	15	20115383	0.22	34.5	0.000183694
rs414663686	15	20286787	0.17	25.97	0.0149333
rs430481054	15	23501722	0.31	47.93	1.90269e-07
rs399496391	15	24769727	0.2	30.49	0.001444
rs426096026	15	25869901	0.16	24.81	0.0272789
rs426051690	15	27298644	0.29	45.24	7.5123e-07
rs404969647	15	27636692	0.2	31.36	0.000925407
rs428464531	15	27914157	0.25	39.1	1.73205e-05
rs421214478	15	28436204	0.32	50.62	4.81734e-08
rs417047177	15	28461659	0.33	50.71	4.62128e-08
rs418603387	15	28501291	0.45	69.95	4.78195e-12
rs429699519	15	28528623	0.24	36.92	5.29584e-05
rs406061750	15	29947586	0.25	39.1	1.73205e-05
rs398422181	15	30012057	0.26	40.24	9.67616e-06
rs405964172	15	30135219	0.2	30.84	0.00120831
rs429231727	15	30232510	0.2	31.61	0.00081116
rs424272982	15	30303299	0.45	69.64	4.78195e-12
rs418185160	15	30425982	0.21	32.76	0.000448935
rs411068220	15	30593280	0.18	27.71	0.00607768
rs406878336	15	30738827	0.19	29.64	0.00224632
rs423235900	15	31231525	0.17	26.33	0.012379
rs400763284	15	31568499	0.22	34.64	0.000170799
rs430356606	15	32502731	0.17	26.66	0.0104225
rs405326351	15	32666955	0.24	37.22	4.53578e-05
rs425137234	15	32895621	0.23	35.68	0.000100379
rs55631534	15	33010045	0.17	27.25	0.00770544
rs409974762	15	33249576	0.18	28.31	0.0044494
rs402689377	15	34543601	0.36	56.75	2.13275e-09
rs401115717	15	34964210	0.37	58.32	9.61172e-10
rs423491028	15	35059542	0.21	32.82	0.000436179
rs414513705	15	35519149	0.2	30.92	0.00115573
rs422170520	15	36541355	0.2	31.63	0.000801751
rs423099530	15	36755439	0.33	51.28	3.44874e-08
rs420491409	15	37512035	0.18	28.2	0.00470624
rs399008148	15	37571085	0.19	29.75	0.00211426
rs420201208	15	37639843	0.21	32.08	0.000638715
rs411880320	15	37679946	0.3	46.12	4.782e-07
rs411424874	15	37883291	0.25	39.49	1.42209e-05
rs422794871	15	37919623	0.16	24.41	0.033518
rs430750133	15	38074749	0.16	24.93	0.0256541
rs426831716	15	38359447	0.16	25.64	0.0177142
rs424807905	15	41825381	0.17	27.3	0.00752165
rs412191541	15	42617216	0.23	36.2	7.6575e-05
rs415061268	15	42961796	0.32	50.28	5.73834e-08
rs426978991	15	43128685	0.21	32.43	0.000532904
rs411732874	15	43611697	0.24	38.08	2.92885e-05
rs413486415	15	44780551	0.15	23.89	0.0439906
rs429097290	15	46291648	0.17	26.2	0.0132289
rs402878644	15	48972885	0.21	32.65	0.000476456
rs410118121	15	49033585	0.22	33.91	0.000248549
rs406883275	15	49286216	0.3	46.73	3.5045e-07
rs410517476	15	50123294	0.18	28.12	0.0049168
rs424885959	15	50136714	0.22	33.98	0.000239935
rs422307150	15	51119562	0.18	28.74	0.00356231
rs417423966	15	58118344	0.22	33.62	0.000288481
rs424486841	15	58131854	0.21	32.5	0.000513386
rs418172611	15	58310568	0.38	58.99	6.83819e-10
rs419192239	15	58733804	0.15	24.17	0.0380265
rs407936891	15	58777302	0.15	23.7	0.0484407
rs160729696	15	58818897	0.16	24.47	0.0325542
rs422592322	15	60613188	0.25	39.77	1.22989e-05
rs412547191	15	61391949	0.2	31.61	0.00081116
rs423985852	15	61445975	0.23	36.3	7.29887e-05
rs412259020	15	62476436	0.2	31.07	0.00107078
rs425776311	15	62873974	0.2	30.84	0.00120831
rs413585614	15	63808619	0.28	44	1.41664e-06
rs411819918	15	65865893	0.33	51.78	2.67502e-08
rs404284506	15	66024089	0.31	48.54	1.39652e-07
rs401583673	15	66197036	0.19	30.36	0.00154172
rs412756421	15	66218621	0.19	30.36	0.00154172
rs418429478	15	68183245	0.18	28.48	0.00406998
rs399834391	15	68606646	0.19	30.39	0.00151858
rs407642684	15	71213522	0.19	30.4	0.00151233
rs416992079	15	71299714	0.3	47.27	2.67086e-07
rs55632213	15	73340446	0.16	24.91	0.0258141
rs398243939	15	75913749	0.15	23.65	0.0498633
rs412432385	15	77970493	0.25	36.1	8.08567e-05
rs422041657	15	79769042	0.3	46.46	4.0275e-07
rs425070593	15	79912731	0.26	40.97	6.64335e-06
rs419937313	16	5453200	0.19	29.78	0.00207916
rs417503261	16	5620230	0.21	32.77	0.000446609
rs422105977	16	8160412	0.23	35.53	0.000108306
rs404292905	16	11046375	0.16	24.98	0.0249193
rs416802678	16	11207601	0.19	28.98	0.00314699
rs417894365	16	13456434	0.18	27.42	0.00704531
rs404877084	16	14772454	0.24	37.46	4.00921e-05
rs402798201	16	18331641	0.22	33.65	0.000284183
rs427478956	16	21162931	0.19	30.36	0.00154172
rs422500631	16	21638613	0.22	34.97	0.000144179
rs426050436	16	21929814	0.2	31.31	0.000948156
rs162151628	16	22361695	0.17	26.2	0.0132289
rs419841717	16	25707670	0.21	32.2	0.000598211
rs426380155	16	25937201	0.19	29.01	0.00309768
rs422927329	16	29295734	0.24	36.59	6.26516e-05
rs423815535	16	30281040	0.2	31.36	0.000925407
rs418108733	16	30349083	0.15	23.82	0.0456113
rs404592629	16	32771918	0.18	27.66	0.00623836
rs427141778	16	35877463	0.16	24.41	0.033518
rs414383068	16	35978034	0.19	29.78	0.00207916
rs401597797	16	36443129	0.16	25.18	0.0224489
rs402076552	16	39133737	0.21	32.49	0.000515246
rs414703199	16	39163219	0.27	42.57	2.93969e-06
rs416016434	16	42819279	0.15	23.7	0.0484407
rs427483964	16	43852780	0.19	28.95	0.00320213
rs398214275	16	44414810	0.24	37.73	3.49262e-05
rs415243023	16	46294448	0.18	28.65	0.00373252
rs425958260	16	50688308	0.18	28.31	0.0044494
rs427432771	16	54417211	0.33	51.07	3.84517e-08
rs418550834	16	56762608	0.26	40.97	6.64335e-06
rs404013393	16	56952430	0.21	32.56	0.00049867
rs409419054	16	57375614	0.16	24.86	0.0265481
rs419120044	16	57741789	0.17	25.79	0.0163919
rs401851820	16	57886973	0.17	26.96	0.00896118
rs398549063	16	58137520	0.16	25.47	0.0193768
rs404098810	16	58264289	0.2	30.92	0.00115573
rs419079945	16	58571105	0.16	24.23	0.0367576
rs408630497	16	59927424	0.23	35.52	0.000108769
rs406838077	16	61158082	0.17	25.79	0.0163919
rs401991729	16	61539544	0.21	32.8	0.000439113
rs409299072	16	62333972	0.16	24.28	0.0359424
rs408306534	16	63131197	0.18	28.12	0.00492085
rs398984801	16	63550505	0.16	24.89	0.0261779
rs424116146	16	63752667	0.23	36.3	7.29887e-05
rs423908607	16	65319052	0.21	32.08	0.000638715
rs428685469	16	67555302	0.21	32.09	0.000634216
rs400788928	16	68397241	0.22	35.09	0.000135498
rs422120655	16	69863816	0.17	26.89	0.00925955
rs430722866	17	2344092	0.18	27.49	0.00681643
rs423893210	17	3382678	0.16	24.47	0.0325034
rs409043994	17	3512893	0.33	51.19	3.61085e-08
rs420095086	17	4325285	0.2	31.4	0.00090522
rs424858789	17	5263178	0.22	34.57	0.000177203
rs421249832	17	8331145	0.16	23.84	0.0451957
rs410356461	17	9593117	0.26	40.71	7.58866e-06
rs411781748	17	13557497	0.27	41.84	4.26853e-06
rs402736260	17	13948038	0.17	25.79	0.0163919
rs414133486	17	15681383	0.32	50.39	5.43134e-08
rs405219481	17	15881677	0.25	39.44	1.45436e-05
rs405266331	17	16795511	0.16	25.65	0.0176727
rs423522623	17	16922518	0.16	24.23	0.0369145
rs420736496	17	17844323	0.21	32.43	0.000532975
rs422344762	17	18004409	0.2	31.89	0.000701424
rs419202203	17	19223063	0.19	29.53	0.00236876
rs398968259	17	20314798	0.28	43.08	2.26599e-06
rs430305185	17	21430601	0.15	24.11	0.039184
rs408884651	17	21450015	0.24	37.73	3.49262e-05
rs421521594	17	21563321	0.17	26.16	0.0135463
rs416090589	17	22361951	0.28	44.25	1.24238e-06
rs407070625	17	22561565	0.17	26.16	0.0135463
rs401456755	17	22637494	0.17	26.25	0.0129362
rs426141721	17	23062129	0.16	25.64	0.0177142
rs429499694	17	23518635	0.17	26.01	0.0146232
rs419814705	17	23604296	0.31	47.86	1.96739e-07
rs399638365	17	23714508	0.31	47.86	1.96739e-07
rs425923900	17	23751453	0.23	35.76	9.6354e-05
rs400535838	17	24997006	0.38	58.95	6.98165e-10
rs408602480	17	26821438	0.18	27.58	0.00650248
rs415877213	17	28090760	0.26	40.71	7.59343e-06
rs425838495	17	29719338	0.27	41.74	4.48024e-06
rs405706912	17	29835100	0.26	41.3	5.61437e-06
rs402953494	17	31125444	0.2	31.72	0.000765971
rs415087466	17	31172117	0.2	30.63	0.00134294
rs421851834	17	31958222	0.17	27.24	0.00772867
[truncated: 403 more rows]

## Sheet: Table S2_e
SNP	CHROMOSOME	POSITION (bp)	Fst	χ2	Bonferroni corrected P
rs410666968	1	7476291	0.18	25.61	0.0179834
rs159733325	1	10417777	0.18	26.13	0.0137243
rs419837911	1	48960251	0.19	27.62	0.00635646
rs409049217	1	79866740	0.24	35.16	0.000131061
rs417614046	1	86148494	0.23	33.49	0.000308789
rs411229952	1	94243868	0.18	26.15	0.0136385
rs403051924	1	94859929	0.29	42.04	3.8589e-06
rs161760063	1	100126556	0.18	25.61	0.0179834
rs428626332	1	100140384	0.19	27.2	0.0079153
rs407290822	1	100189137	0.21	30.38	0.00153038
rs411253862	1	131037938	0.18	26.18	0.013384
rs398403209	1	163538737	0.18	25.76	0.0166519
rs403948493	1	163662402	0.19	26.85	0.00947891
rs419088377	1	173189334	0.18	26.55	0.0110842
rs409626873	1	183364821	0.18	26.18	0.013384
rs405183102	1	198471933	0.22	31.89	0.000704144
rs412278661	1	211256622	0.22	32.02	0.000656894
rs421339563	1	216419828	0.19	27.23	0.00780041
rs406869245	1	226696268	0.25	35.55	0.000106959
rs415035557	1	231237764	0.18	25.47	0.0193108
rs408582551	1	235060758	0.25	36.7	5.93927e-05
rs403334479	1	239453954	0.18	25.2	0.0222606
rs402583763	1	242742629	0.18	26.26	0.0128451
rs413234694	1	251560687	0.17	24.67	0.0292469
rs402743216	1	257029521	0.17	24.67	0.0292838
rs406424578	2	31551089	0.19	27.02	0.00867667
rs415597166	2	35877792	0.18	25.7	0.0171748
rs55628454	2	39892709	0.22	31.59	0.000820699
rs430562598	2	57243172	0.2	28.93	0.00323458
rs401576276	2	74613800	0.19	27.8	0.00579751
rs430575876	2	83678935	0.19	27.53	0.00665705
rs412680318	2	84396390	0.18	25.93	0.0152833
rs411372809	2	84761403	0.21	30.92	0.00115753
rs428096704	2	84953167	0.18	26	0.0147023
rs399845139	2	86409994	0.18	26	0.0146936
rs420434673	2	116838769	0.21	30	0.00186091
rs402217488	2	116890571	0.2	29.4	0.00253455
rs418656524	2	135459918	0.17	24.67	0.0292838
rs414034182	2	154151706	0.2	29.4	0.00253455
rs421960226	2	158407917	0.23	33.56	0.000297427
rs428476635	2	165632290	0.17	24.73	0.0284755
rs398237464	2	174753950	0.18	25.93	0.0152833
rs399179677	2	190037830	0.23	33.25	0.000349806
rs403729476	2	202839497	0.22	31.89	0.000704144
rs408616385	2	202906450	0.24	34.67	0.000167963
rs415451301	2	205787554	0.18	26.53	0.0112026
rs416419606	2	207339346	0.17	24.73	0.0284702
rs415199041	2	224874881	0.17	24.08	0.0397995
rs55632541	2	236217713	0.19	27.95	0.00537464
rs430281615	2	238851866	0.18	26.18	0.013384
rs405335656	3	5184198	0.17	24.82	0.0271027
rs405462449	3	6114665	0.17	23.77	0.046866
rs399135205	3	9896453	0.26	37.63	3.69214e-05
rs412914637	3	15006151	0.18	25.38	0.0202526
rs413900484	3	18968960	0.22	31.28	0.0009601
rs416088917	3	24341628	0.17	23.94	0.0428247
rs424354520	3	34915519	0.18	26.13	0.0137243
rs428875547	3	38766135	0.25	35.41	0.000115335
rs414739683	3	38828149	0.18	25.84	0.0160015
rs427737064	3	40515017	0.19	26.78	0.00982998
rs408529181	3	44626004	0.17	23.89	0.0440353
rs405776843	3	52462178	0.18	25.5	0.019098
rs403592621	3	61882556	0.21	30.38	0.00153038
rs426966734	3	61911923	0.28	40.57	8.16881e-06
rs416718168	3	62348643	0.27	39.5	1.41189e-05
rs416409882	3	93659778	0.29	41.42	5.28096e-06
rs416602868	3	103340152	0.17	24.13	0.0387044
rs423227038	3	107841096	0.19	26.78	0.00982998
rs427834874	3	119709496	0.28	39.92	1.14051e-05
rs408538783	3	121212027	0.17	24.5	0.0320067
rs416911373	3	128121731	0.21	29.39	0.00255346
rs402459574	3	128209351	0.24	35.21	0.000127566
rs430229569	3	128500652	0.17	23.77	0.046866
rs412514556	3	129258403	0.17	24.89	0.0261583
rs430274570	3	132151018	0.2	29.39	0.00254311
rs412516978	3	151927491	0.21	29.68	0.00219519
rs425591324	3	153576602	0.17	23.77	0.046866
rs429917763	3	153826281	0.46	66.71	1.43459e-11
rs414944876	3	154458718	0.28	39.79	1.21667e-05
rs423187470	3	154585886	0.3	42.92	2.46087e-06
rs401204779	3	154988073	0.18	26.18	0.013384
rs430153576	3	155415593	0.19	26.78	0.00982998
rs427552751	3	159319126	0.23	33.56	0.000297427
rs427936792	3	168216523	0.17	24.52	0.031721
rs399124350	3	176106156	0.23	32.49	0.000515522
rs402271336	3	176151521	0.26	37.63	3.69214e-05
rs425746712	3	181330634	0.21	30.38	0.00153038
rs406176955	3	191175274	0.17	25.09	0.0235092
rs400337628	3	191661478	0.18	25.69	0.0173077
rs403810720	3	207828670	0.19	27.23	0.00780041
rs402353704	3	210577272	0.25	36	8.49886e-05
rs429181938	4	3700435	0.22	31.64	0.00079902
rs408986591	4	12404118	0.18	25.84	0.0160015
rs408420330	4	12757541	0.26	37.56	3.81259e-05
rs411993139	4	13187533	0.18	26.18	0.013384
rs408976718	4	34979726	0.21	29.54	0.00236112
rs422387421	4	48607563	0.24	35.21	0.000127566
rs401097721	4	48649775	0.28	40.51	8.42589e-06
rs412426194	4	48737779	0.18	25.47	0.0193108
rs423293374	4	48783775	0.18	25.27	0.0214816
rs406263673	4	53553188	0.24	35.16	0.000131061
rs413057595	4	76138373	0.22	32.14	0.000616973
rs161858167	5	4083786	0.18	25.2	0.0222606
rs55630732	5	12533821	0.23	33.67	0.000281921
rs425912357	5	22558306	0.17	24.67	0.0292838
rs414209667	5	49374544	0.21	30.83	0.0012136
rs161876783	5	50247760	0.17	24.67	0.0292838
rs421623011	5	52360437	0.21	30.74	0.00127069
rs404810128	5	55369772	0.22	32.01	0.000660693
rs424379837	5	67006897	0.37	53.42	1.15867e-08
rs410673439	5	77120185	0.21	30.38	0.00153038
rs412473199	5	78526369	0.17	24.73	0.0284755
rs119102657	5	79472633	0.19	26.31	0.0125365
rs416405327	5	80077721	0.18	26	0.0147023
rs421253912	5	101249760	0.19	26.74	0.0100103
rs427005802	5	101453706	0.23	32.98	0.000401674
rs402631807	5	101716012	0.26	37.92	3.17654e-05
rs410121943	5	106693015	0.21	29.65	0.00223247
rs426520014	6	18051913	0.26	37.26	4.44484e-05
rs429376706	6	18397283	0.17	25.09	0.0236026
rs403286424	6	18462931	0.17	24.86	0.0265205
rs415837437	6	26647454	0.19	27.83	0.00571177
rs423789601	6	32338667	0.23	32.86	0.000426279
rs423046391	6	38345613	0.29	42.4	3.2087e-06
rs421105033	6	38915784	0.18	25.61	0.0179834
rs427699484	6	39589194	0.22	31.52	0.000848255
rs410356827	6	39639829	0.22	32.1	0.000632104
rs398533055	6	40040162	0.2	28.48	0.00408527
rs428417571	6	40671940	0.23	32.42	0.000536251
rs399293104	6	49729349	0.18	26.15	0.0136385
rs405507636	6	66371166	0.21	30.57	0.0013861
rs398332818	6	68788764	0.19	26.12	0.0138342
rs411673041	6	74474867	0.18	25.5	0.019098
rs419951979	6	77554491	0.19	27.23	0.00780041
rs407720805	6	98634228	0.18	25.2	0.0222606
rs426872027	6	100639293	0.22	32.06	0.000645299
rs420121129	6	102293119	0.18	25.75	0.016726
rs417870321	7	7172286	0.17	23.91	0.0435881
rs398314457	7	23864370	0.17	24.08	0.0397995
rs414692904	7	23978067	0.17	24.54	0.0313067
rs418037251	7	27014271	0.31	44.25	1.24654e-06
rs412200616	7	29718955	0.17	24.26	0.0361661
rs402550284	7	32474290	0.17	24.96	0.0252486
rs426205150	7	33565208	0.22	32.14	0.000616973
rs400735898	7	33619915	0.21	29.9	0.00196263
rs420534628	7	44125809	0.19	27.95	0.00537464
rs416404792	7	55863181	0.18	25.56	0.018442
rs413867349	7	56717781	0.21	29.65	0.00223247
rs416334102	7	82499607	0.17	25.09	0.0235092
rs398193641	7	82662668	0.26	37.76	3.43883e-05
rs405706674	7	82697621	0.22	31.06	0.0010753
rs407265575	7	87650498	0.17	24.96	0.0252486
rs427188655	8	6244578	0.17	24.75	0.0281478
rs414781608	8	45628529	0.28	40.57	8.16881e-06
rs402208383	8	71079622	0.23	33.45	0.000314633
rs430439678	8	75386660	0.19	26.89	0.00925689
rs416041229	9	6953905	0.19	27.6	0.00641634
rs411898086	9	13195440	0.22	31.06	0.0010753
rs416814681	9	18891285	0.18	26.18	0.013384
rs402475599	9	19037902	0.24	34.67	0.000167963
rs422657455	9	19074410	0.17	25.18	0.0225111
rs428703426	9	29074705	0.2	28.17	0.00477622
rs404082214	9	46473990	0.17	24.73	0.0284755
rs406767432	9	54758882	0.17	23.81	0.0458824
rs408780512	9	62088970	0.24	34.47	0.000186352
rs425830116	9	77353198	0.18	25.2	0.0222606
rs411657461	9	77443080	0.26	37.24	4.50723e-05
rs423335025	9	77451133	0.17	24.26	0.0361661
rs406164217	9	77499623	0.17	24.99	0.024792
rs417379777	9	77510677	0.18	25.2	0.0222606
rs403207068	9	77636736	0.2	28.17	0.00479413
rs411599316	9	78697699	0.21	30.2	0.00168151
rs400052847	9	82464939	0.24	34.17	0.000217841
rs410515029	10	10207134	0.2	29.14	0.00290445
rs404874503	10	18250300	0.23	32.67	0.000471196
rs410383773	10	22871699	0.19	27.83	0.00571177
rs428751728	10	24447768	0.2	28.6	0.00383303
rs403157589	10	25205313	0.26	37.5	3.93734e-05
rs407563651	10	26115520	0.17	24.54	0.0313067
rs404178308	10	26708539	0.18	25.81	0.0162687
rs418910372	10	27148760	0.22	30.97	0.00112676
rs405067519	10	27862815	0.19	27.23	0.00780041
rs428783669	10	28234878	0.19	26.78	0.00982998
rs424871667	10	29479711	0.18	25.81	0.0162155
rs418178139	10	29974047	0.19	27.9	0.00550244
rs429500221	10	29994948	0.17	24.86	0.0265205
rs410620095	10	31262444	0.34	48.97	1.12065e-07
rs402898542	10	31707518	0.19	27.42	0.00706024
rs421917330	10	33543610	0.23	33.56	0.000297427
rs413793198	10	33580569	0.18	25.7	0.0171748
rs424177562	10	35582489	0.24	34.13	0.000221658
rs419266383	10	36303779	0.19	26.91	0.00918258
rs399423053	10	36372275	0.2	28.93	0.00323458
rs401729707	10	38196759	0.19	27.28	0.00756516
rs416548449	10	39554422	0.21	29.65	0.00223247
rs418021416	10	39752975	0.18	25.27	0.0214816
rs415955203	10	41196220	0.19	27.53	0.00665705
rs411971288	10	46866275	0.21	29.65	0.00223247
rs415891508	10	47452891	0.2	28.93	0.00323458
rs422306328	10	47478284	0.23	33.45	0.000314633
rs409978878	10	49964813	0.2	25.97	0.0149428
rs55629925	10	50740236	0.26	37.67	3.60533e-05
rs400662014	10	52157313	0.19	27.51	0.00674098
rs426707904	10	53525420	0.17	24.86	0.0265205
rs407371754	10	55180427	0.17	23.81	0.0458824
rs409709276	10	55475918	0.26	37.27	4.42882e-05
rs401046121	10	76230719	0.17	24.5	0.0320067
rs424993383	11	30700772	0.31	44.27	1.23489e-06
rs403596400	11	30764513	0.2	29.41	0.00252087
rs425549726	11	36450896	0.21	29.54	0.00236112
rs415259159	11	36648365	0.18	26.18	0.013384
rs161069812	11	36781900	0.2	29.41	0.00252087
rs401080640	11	40594787	0.27	38.72	2.10406e-05
rs400062569	11	55635920	0.21	29.57	0.00232732
rs422931842	11	55695412	0.17	24.51	0.0318305
rs401314698	12	14787534	0.27	38.55	2.29731e-05
rs410928881	12	20209502	0.17	24.51	0.0318305
rs404434178	12	21982661	0.18	25.3	0.0211431
rs423065846	12	37567366	0.21	30.83	0.0012136
rs404965268	12	52019776	0.21	30.57	0.0013861
rs160805257	12	61731842	0.2	28.32	0.00442517
rs422359594	12	64531243	0.17	24.51	0.0318305
rs401583479	12	69897795	0.24	34.9	0.000149807
rs415820525	12	73615323	0.21	29.97	0.00189289
rs421288383	12	73726666	0.31	45.16	7.82638e-07
rs401085898	12	74133249	0.23	32.91	0.000414839
rs423812193	12	77317867	0.18	25.76	0.0166519
rs424014201	13	30441937	0.17	24.75	0.0281478
rs426565915	13	35257163	0.17	23.91	0.0435881
rs409368932	13	48294783	0.2	28.51	0.00401688
rs421496640	13	48480264	0.23	33.45	0.000314633
rs417470080	13	48761402	0.36	52.51	1.84105e-08
rs399507852	13	48897111	0.28	40.68	7.71142e-06
rs422598859	13	48935908	0.22	32.02	0.000656894
rs419628794	13	49070447	0.21	30.2	0.00168151
rs408482735	13	49082829	0.18	26.19	0.0133572
rs398160754	13	49137513	0.18	26.19	0.0133572
rs404031300	13	51043156	0.19	26.78	0.00982998
rs424993559	13	74304296	0.28	39.92	1.14051e-05
rs427114348	14	16229712	0.26	37.82	3.33608e-05
rs160922614	14	25639197	0.21	29.94	0.00191487
rs405389472	14	34940023	0.18	26.13	0.0137243
rs404645868	14	49937096	0.19	27.8	0.00579751
rs418746294	15	5359567	0.2	29.4	0.00253455
rs416285043	15	8578568	0.28	39.75	1.24632e-05
rs425814740	15	9075328	0.18	25.56	0.018442
rs405117979	15	9232458	0.22	31.89	0.000704144
rs409611309	15	19162911	0.17	25.09	0.0236026
rs422482383	15	20075259	0.26	38.03	3.00832e-05
rs429549593	15	38409127	0.2	29.09	0.00296947
rs407829944	15	46313055	0.17	24.73	0.0284755
rs412259020	15	62476436	0.17	24.67	0.0292838
rs428019543	15	64420672	0.18	26.26	0.0128451
rs421158157	15	72605179	0.43	61.46	1.9606e-10
rs428413751	15	72644794	0.24	34.73	0.000163226
rs426287303	15	72683364	0.23	33.56	0.000297427
rs403289736	16	4731686	0.24	34.98	0.000143821
rs421933624	16	12925559	0.17	24.51	0.0318305
rs426356857	16	19372787	0.18	25.93	0.0152833
rs409904759	16	30658483	0.17	23.91	0.0435881
rs412968824	16	30670323	0.17	23.91	0.0435881
rs400963388	16	55242168	0.19	27.95	0.00537464
rs412868618	17	5683467	0.17	24.96	0.0252486
rs425552296	17	20449276	0.17	25.09	0.0235092
rs403974896	17	32126658	0.18	25.84	0.0160015
rs426595802	17	33504152	0.28	40.5	8.46865e-06
rs417839338	17	56884169	0.19	27.13	0.00819721
rs405805808	18	32561420	0.18	26.19	0.0133572
rs429056305	18	42378618	0.19	27.28	0.00756516
rs398838753	18	49138484	0.17	23.94	0.0428247
rs405155883	18	49701875	0.18	25.93	0.0152833
rs412241945	18	49760325	0.19	26.85	0.00947891
rs404955767	18	57679861	0.17	24.51	0.0318305
rs420381660	18	65405144	0.2	28.17	0.00477622
rs426532494	19	389126	0.18	25.2	0.0222606
rs404730996	19	566456	0.2	28.58	0.00387213
rs425500961	19	19517759	0.17	24.73	0.0284702
rs424438445	19	30702719	0.21	29.67	0.00220697
rs425445185	19	34444369	0.18	25.2	0.0222606
rs429582790	19	35498417	0.17	23.91	0.0435881
rs419893916	19	35586300	0.22	31.59	0.000820699
rs406262963	19	35869601	0.17	25.09	0.0235092
rs412713787	19	38107817	0.2	28.17	0.00479413
rs421440887	19	40193829	0.17	24.96	0.0252486
rs412444921	19	40522166	0.18	25.2	0.0222606
rs415505645	19	43996617	0.19	27.5	0.00675857
rs417500825	19	46539981	0.22	30.61	0.00135734
rs429266603	19	50827313	0.16	23.69	0.0486371
rs426852212	19	50889262	0.21	29.66	0.00222005
rs420475164	20	20293549	0.24	34.75	0.000161548
rs400355546	20	21430605	0.2	28.33	0.00441734
rs408077455	20	24768145	0.17	24.26	0.0361661
rs425327007	20	34353553	0.21	30.83	0.0012136
rs411010780	20	36356083	0.19	27.23	0.00780041
rs409919243	20	41444880	0.22	30.64	0.00133536
rs400004741	20	49266414	0.21	29.65	0.00223247
rs401636482	20	49307333	0.24	34.98	0.000143821
rs408488725	20	49324928	0.44	62.75	1.00421e-10
rs412247053	21	15548613	0.17	23.89	0.0440353
rs405226960	21	17332127	0.19	26.85	0.00947891
rs410542344	21	19136485	0.18	25.67	0.0174544
rs408153658	21	31690353	0.21	29.94	0.00191487
rs426366955	22	28530236	0.17	23.82	0.0455712
rs424605904	22	29747899	0.22	31.02	0.00110261
rs412170882	22	31353612	0.21	30.26	0.00163048
rs415452386	22	33882315	0.17	24.54	0.0313067
rs404798874	22	37573298	0.19	27.2	0.0079153
rs427595430	23	38458140	0.22	31.02	0.00110261
rs401515190	23	61600845	0.17	24.62	0.0300826
rs409339792	24	948968	0.24	35.21	0.000127566
rs409319598	24	9400855	0.2	28.57	0.00388961
rs426009055	24	13895651	0.25	36.19	7.71792e-05
rs425640955	24	21979366	0.2	28.17	0.00477622
rs418231966	24	41888652	0.2	28.58	0.00387213
rs406362538	25	5498296	0.18	25.55	0.018523
rs421767781	25	7554751	0.23	33.51	0.00030556
rs421411165	25	17957391	0.18	25.55	0.018523
rs410036339	25	22301144	0.22	32.14	0.000616973
rs408120909	25	24208731	0.17	23.91	0.0435881
rs413993619	25	30637856	0.17	24.58	0.0306761
rs424313604	25	43876958	0.19	27.13	0.00819721
rs415432867	25	44390796	0.23	32.42	0.000536251
rs162252950	26	17922936	0.21	29.67	0.00220697
rs427558531	26	22692971	0.18	25.2	0.0222606
rs416828264	26	34731523	0.32	46.57	3.81016e-07
rs425865673	26	41028062	0.19	27.8	0.00579751
rs405664452	26	41411843	0.21	30.78	0.00124765
rs410823558	26	41505764	0.34	48.58	1.36472e-07

## Sheet: Table S2_f
SNP	CHROMOSOME	POSITION (bp)	Fst	χ2	Bonferroni corrected P
rs402427398	1	85204	0.22	27.45	0.00694288
rs427440750	1	7356530	0.29	35.56	0.000106625
rs421198841	1	7920392	0.22	26.68	0.0103593
rs416096565	1	22258752	0.23	28.24	0.00461378
rs414169701	1	22293558	0.25	31.12	0.00104381
rs420630596	1	33431668	0.22	27.6	0.00643157
rs426690644	1	49985611	0.23	28.6	0.00383166
rs417024767	1	55429676	0.2	24.7	0.0288511
rs410170504	1	74586082	0.25	31.49	0.000861508
rs417017355	1	75367287	0.37	46.47	4.00034e-07
rs425286483	1	84329444	0.24	29.52	0.00238318
rs415522947	1	95129986	0.23	28.8	0.00345711
rs401383637	1	97851738	0.29	35.84	9.21067e-05
rs409795528	1	128042313	0.22	27.02	0.00868775
rs418433939	1	134419989	0.32	39.68	1.291e-05
rs430715519	1	136669462	0.2	24.5	0.0320229
rs399913597	1	180560744	0.2	24.72	0.0285372
rs418646906	1	193178659	0.28	34.16	0.000218746
rs412303431	1	199169568	0.24	29.52	0.00238318
rs414958567	1	199687573	0.38	46.63	3.68684e-07
rs398176564	1	200646615	0.24	28.68	0.00368249
rs426612432	1	238092199	0.35	43.36	1.96375e-06
rs429707229	1	256186051	0.21	25.61	0.0180146
rs407355728	1	260026718	0.24	29.83	0.00202702
rs428014594	2	638215	0.23	28.24	0.00461378
rs419928970	2	2832882	0.22	26.66	0.0104473
rs406628490	2	8242652	0.22	27.82	0.00573703
rs413485621	2	16528428	0.3	36.91	5.3325e-05
rs428595612	2	19556396	0.2	24.41	0.033545
rs411925199	2	31742826	0.2	24.12	0.0389226
rs414315768	2	36970075	0.22	26.82	0.00961324
rs421184202	2	43280347	0.27	33.51	0.000304935
rs422935122	2	43300700	0.23	28.91	0.00327213
rs402756062	2	43975623	0.24	29.35	0.00259668
rs425395352	2	45543978	0.2	24.63	0.0299016
rs55631241	2	49882958	0.21	26.65	0.0105255
rs412185803	2	58479707	0.25	31.45	0.000881672
rs404860752	2	64332234	0.24	30.08	0.00178306
rs409878159	2	68591767	0.35	43.74	1.61505e-06
rs417984095	2	73772849	0.26	32.08	0.000637097
rs402186754	2	81522578	0.2	24.38	0.0341238
rs425744977	2	83601386	0.25	31.43	0.000889987
rs402763351	2	101503680	0.29	36.12	8.0106e-05
rs426311957	2	106119539	0.24	29.68	0.00219897
rs426586489	2	119164415	0.35	43.06	2.28483e-06
rs423509301	2	120190937	0.19	23.8	0.046075
rs422471925	2	146531442	0.22	27.02	0.00868775
rs424308254	2	148245747	0.35	43.81	1.55695e-06
rs415645105	2	184022466	0.2	24.7	0.0288511
rs408080643	2	185634049	0.24	29.7	0.0021767
rs411154953	2	203021583	0.26	31.77	0.000747929
rs410637202	2	203311366	0.2	24.46	0.032609
rs422823682	2	210573921	0.21	26.55	0.0110362
rs408078764	2	233710571	0.23	28.8	0.00345711
rs410842850	3	17964214	0.22	26.66	0.0104473
rs407636284	3	18385143	0.22	27.07	0.00844097
rs428537703	3	21069340	0.2	24.72	0.0285372
rs416688177	3	21217781	0.25	31.23	0.000986727
rs398896130	3	26937589	0.21	25.98	0.0148892
rs430707015	3	27286826	0.29	36.35	7.08911e-05
rs401898382	3	37829169	0.23	28.8	0.00345251
rs428702042	3	41478694	0.3	36.68	5.982e-05
rs419624794	3	63469899	0.22	26.66	0.0104473
rs424099869	3	70894897	0.21	25.89	0.0155964
rs413121557	3	76736375	0.25	30.59	0.00136999
rs421456723	3	101425920	0.24	29.35	0.00259668
rs398527404	3	105210346	0.3	37.2	4.60266e-05
rs420210605	3	109394280	0.2	24.42	0.0333543
rs407745561	3	124259695	0.28	34.77	0.000159795
rs402453926	3	125912957	0.24	30.08	0.00178306
rs407872966	3	127409434	0.28	34.26	0.000207459
rs425214251	3	129999730	0.23	28.8	0.00345711
rs423486329	3	131753275	0.23	28.8	0.00345711
rs421439161	3	131811064	0.24	29.7	0.0021767
rs424670540	3	135914314	0.3	36.63	6.13865e-05
rs421659270	3	138879713	0.21	25.61	0.0180146
rs423370130	3	154072493	0.2	24.63	0.0299016
rs417764325	3	166261393	0.2	24.38	0.0341333
rs429970940	3	166301094	0.25	31.11	0.00104859
rs420784538	3	172712215	0.2	24.46	0.032609
rs423547483	3	174430430	0.22	26.89	0.00928109
rs428456765	3	178912790	0.2	24.46	0.032609
rs405246533	3	185150019	0.2	24.42	0.0333323
rs418550055	3	186552919	0.34	41.67	4.6499e-06
rs159893944	3	187409106	0.22	26.89	0.00928109
rs414819243	3	213456846	0.23	29.14	0.00290197
rs403270332	3	218365890	0.2	24.42	0.0333323
rs421126399	4	5512453	0.2	24.87	0.0264144
rs404519340	4	9837812	0.24	29.35	0.00259668
rs408420330	4	12757541	0.26	32.67	0.00047047
rs415501256	4	24482724	0.2	24.38	0.0341333
rs426865366	4	24486600	0.21	25.44	0.0196981
rs416694123	4	24569085	0.22	27.63	0.00633895
rs416068447	4	26396029	0.26	32.52	0.000507761
rs429561404	4	42392086	0.2	24.7	0.0288511
rs424786655	4	80386654	0.21	26.38	0.0120855
rs418805956	4	91978723	0.19	23.8	0.046075
rs401517465	4	92019717	0.21	25.99	0.0148033
rs412024323	4	104238523	0.22	27.39	0.00714414
rs404884225	4	117048733	0.19	23.77	0.0466573
rs426621616	5	11871668	0.36	44.28	1.22435e-06
rs430343177	5	12406924	0.29	35.57	0.000105927
rs422003232	5	17073417	0.22	26.89	0.00928109
rs421872920	5	18061916	0.26	31.83	0.000723402
rs402339579	5	30594920	0.2	24.26	0.0362103
rs407875689	5	44007092	0.27	33.51	0.000304935
rs402852140	5	51806023	0.23	28.13	0.00488046
rs418080373	5	51818687	0.2	25.36	0.0205308
rs160106606	5	60344319	0.23	28.8	0.00345251
rs160107557	5	62571164	0.2	24.26	0.0362103
rs412997803	5	66939394	0.23	29.09	0.00297964
rs417739397	5	75055688	0.2	24.46	0.032609
rs401841008	5	88071052	0.21	24.9	0.0260733
rs399459999	5	104280461	0.24	29.7	0.0021767
rs425936588	6	14747145	0.23	29.09	0.00297964
rs402806732	6	15053069	0.2	24.48	0.0323629
rs417278744	6	58745561	0.25	31.43	0.000889987
rs426681642	6	59291065	0.35	44	1.41525e-06
rs417737324	6	69816517	0.2	25.07	0.0238176
rs421244338	6	70722767	0.21	25.98	0.0148892
rs412369368	6	91236129	0.21	26.38	0.0120855
rs430180150	6	91603360	0.25	31.43	0.000889987
rs408178404	6	102056325	0.21	25.55	0.0186106
rs405647342	6	113298958	0.23	29.09	0.00297964
rs426540083	7	5308353	0.25	31.23	0.000986727
rs402568629	7	22839670	0.28	34.55	0.000179005
rs410874008	7	57929982	0.23	28.8	0.00345711
rs410294402	7	86690970	0.22	27.39	0.00714414
rs409711519	8	5230064	0.25	31.22	0.000994022
rs405435395	8	5786558	0.26	31.51	0.000853496
rs423427110	8	23490915	0.25	30.87	0.00118813
rs409790136	8	26267543	0.21	26.55	0.0110392
rs422780593	8	31216746	0.27	33.04	0.000389492
rs403184587	8	53208541	0.21	26.13	0.0137318
rs427188476	8	71459321	0.2	24.63	0.0299016
rs427052996	8	73265176	0.27	33.49	0.000307836
rs405779664	8	73963433	0.21	25.99	0.0148033
rs408199202	9	35389233	0.23	28.3	0.00447828
rs416292671	9	38605685	0.28	34.77	0.000159795
rs398517884	9	52924342	0.22	26.76	0.00991948
rs413352131	9	54106469	0.25	31.22	0.000994022
rs408570144	9	55773444	0.2	25.18	0.0225386
rs400472860	9	61124627	0.38	47.64	2.20405e-07
rs405755082	9	72952056	0.2	24.63	0.0299016
rs429087356	9	82040836	0.21	25.61	0.0180146
rs55631146	9	86260224	0.19	23.8	0.046075
rs402861220	9	89080871	0.24	29.35	0.00260847
rs423672427	10	27965496	0.2	24.26	0.0362103
rs402473032	10	27970755	0.2	24.26	0.0362103
rs160504720	10	28827436	0.25	31.22	0.000994022
rs419203432	10	29392142	0.2	25.12	0.0231433
rs401979890	10	29413536	0.27	33.04	0.000389492
rs424871667	10	29479711	0.23	29.09	0.00297964
rs410444662	10	29588481	0.39	48.19	1.66685e-07
rs405535362	10	29852129	0.27	32.19	0.000601753
rs419106214	10	53042753	0.26	31.95	0.000682528
rs402003124	10	85392042	0.3	37.2	4.60266e-05
rs161996844	10	85471706	0.25	30.87	0.00118813
rs418414386	11	1041291	0.24	30.08	0.00178306
rs427307645	11	8019472	0.22	26.89	0.00928109
rs161006527	11	9841848	0.22	27.68	0.0061631
rs415434298	11	18164913	0.2	24.42	0.0333323
rs409198721	11	24785464	0.27	33.19	0.000360116
rs418565893	11	31330540	0.2	24.26	0.0362103
rs161073987	11	38500456	0.21	25.61	0.0180146
rs430393786	11	39838011	0.35	43.72	1.63103e-06
rs404732198	11	39855378	0.38	46.58	3.79376e-07
rs421654961	11	41410203	0.28	34.55	0.000179005
rs415968991	11	41732873	0.21	25.55	0.0186106
rs400199910	11	45248748	0.22	26.82	0.00961324
rs418063955	12	3377307	0.2	24.78	0.0276586
rs428987980	12	19114020	0.2	24.38	0.0341333
rs404358212	12	24183824	0.2	24.7	0.0288511
rs424844060	12	33892537	0.2	25.36	0.0205308
rs410146896	12	39193469	0.19	23.83	0.0454267
rs400499572	12	52122572	0.27	33.04	0.000389492
rs421306637	12	64377567	0.21	25.61	0.0180146
rs429929605	13	13818409	0.2	24.42	0.0333543
rs409017762	13	21331710	0.2	25.36	0.0205308
rs411494123	13	21989931	0.34	41.64	4.72205e-06
rs415728870	13	29024983	0.2	25.12	0.0231433
rs422853260	13	29085427	0.28	34.55	0.000179005
rs419528280	13	32589646	0.22	26.36	0.0122303
rs398883759	13	34843638	0.27	33.85	0.000256028
rs406092486	13	37439753	0.26	32.08	0.000637097
rs418477118	13	39120757	0.2	24.63	0.0299941
rs404068936	13	40461879	0.19	23.77	0.0466573
rs405362327	13	40899152	0.24	29.99	0.00186607
rs410756540	13	48193040	0.4	49.39	9.01781e-08
rs427301675	13	48552093	0.2	25.27	0.0214976
rs399507852	13	48897111	0.22	26.76	0.00991948
rs429403213	13	60516573	0.25	30.87	0.00118813
rs421927509	13	62007588	0.25	31.45	0.000881672
rs162016313	13	63347314	0.22	27.63	0.0063364
rs418065311	13	63441771	0.26	32.52	0.000507761
rs398727053	13	65047544	0.23	29.09	0.00297964
rs402502950	13	65475495	0.24	29.27	0.00271017
rs413820807	13	65540064	0.26	31.83	0.000723402
rs400233465	13	65548422	0.28	34.77	0.000159795
rs407168190	13	68488959	0.27	33.64	0.000286328
rs412143011	13	69767259	0.23	28.9	0.00328034
rs426990175	13	72366890	0.21	25.89	0.0155964
rs399027604	14	20414755	0.2	24.21	0.0373019
rs401572581	14	23743012	0.2	24.87	0.0264144
rs160958657	14	49515419	0.21	26.36	0.0121888
rs412447304	14	50094848	0.22	27.82	0.00573703
rs420463738	14	51180993	0.2	25.18	0.0225386
rs425490799	15	17403178	0.2	24.7	0.0288511
rs418099224	15	29177664	0.2	25.36	0.0205308
rs426411679	15	32013952	0.21	25.61	0.0180146
rs410921162	15	34836378	0.24	30.08	0.00178306
rs422062936	15	34910388	0.21	26.38	0.0120855
rs409270639	15	40474652	0.21	25.98	0.0148892
rs410377344	15	41743524	0.21	26.47	0.0115493
rs408568481	15	42114275	0.21	25.99	0.0148033
rs418164379	15	42914533	0.2	24.42	0.0333543
rs429634674	15	63664824	0.21	25.99	0.0148033
rs413023109	15	64007491	0.2	24.7	0.0288511
rs402845698	15	65104296	0.29	32.31	0.000566916
rs425511871	15	71985617	0.27	33.22	0.000353695
rs405416262	15	72418538	0.44	55.05	5.04974e-09
rs160736244	15	72434287	0.38	46.82	3.35492e-07
rs430586596	15	72733111	0.25	31.12	0.00104381
rs422105977	16	8160412	0.2	24.87	0.0264144
rs424186897	16	14279007	0.23	28.93	0.00322389
rs404636426	16	21059226	0.21	26.65	0.0105255
rs424090801	16	24928491	0.22	25.35	0.0206131
rs417509494	16	27130688	0.23	28.8	0.00345251
rs427436129	16	31687484	0.34	41.6	4.83126e-06
rs410886818	16	32573056	0.28	34.26	0.000207459
rs405338206	16	40589162	0.27	33.85	0.000256028
rs421371738	16	42862821	0.21	25.55	0.0186106
rs412642122	16	43130627	0.2	24.48	0.0323629
rs405519605	16	58435015	0.2	24.46	0.032609
rs421258584	17	7673691	0.21	25.91	0.0154462
rs408497965	17	8997517	0.29	35.98	8.60313e-05
rs419250764	17	40768155	0.22	27.07	0.00844097
rs429159295	17	50206669	0.21	26.38	0.0120855
rs418071284	17	51353365	0.23	28.9	0.00328034
rs420333119	17	51364031	0.23	28.9	0.00328034
rs430397554	17	61582283	0.4	49.39	9.01781e-08
rs420014011	17	61658381	0.23	29.07	0.0029992
rs410999694	17	62260676	0.34	42.45	3.11791e-06
rs402168012	17	67404494	0.24	29.35	0.00260847
rs413374211	17	67434536	0.24	29.35	0.00260847
rs413193007	18	9683273	0.22	26.68	0.0103593
rs408842546	18	19479424	0.23	28.24	0.00461515
rs404418533	18	28156723	0.25	31.43	0.000889987
rs401736444	18	28170298	0.19	23.79	0.0461772
rs401665823	18	33314711	0.25	31.22	0.000994022
rs401185092	18	46528473	0.23	28.24	0.00461378
rs421015696	18	55401893	0.24	30.08	0.00178306
rs430525626	18	58674462	0.37	46.46	4.02966e-07
rs430582398	18	58797597	0.24	29.35	0.00260847
rs398190744	18	58845700	0.22	27.45	0.00694288
rs405250352	19	10099066	0.22	26.89	0.00928109
rs423654488	19	15230063	0.21	25.5	0.0190258
rs406095497	19	16919155	0.25	31.22	0.000994022
rs430357563	19	29311361	0.2	25.18	0.0225386
rs415187591	19	46309032	0.22	27.07	0.00844097
rs408379486	19	50944250	0.21	26.38	0.0120855
rs425723086	19	56214936	0.23	28.3	0.00447828
rs400134936	19	56649567	0.2	25.18	0.0225386
rs430301832	20	6370446	0.22	26.76	0.00991948
rs421899501	20	6659679	0.22	26.72	0.0101186
rs406765723	20	11313133	0.2	24.26	0.0362103
rs418747457	20	17303716	0.41	50.6	4.86611e-08
rs423742731	20	17382988	0.19	23.8	0.046075
rs403853013	20	21060296	0.23	28.8	0.00345251
rs405430455	20	39268194	0.28	35.03	0.000140007
rs409844497	21	23661823	0.2	24.87	0.0264144
rs425096403	21	42442512	0.2	25.12	0.0231433
rs428121331	21	46297243	0.21	25.99	0.0148033
rs413323453	21	48745001	0.24	29.68	0.00219897
rs414503897	22	6720494	0.23	28.8	0.00345251
rs413620794	22	21197953	0.23	28.9	0.00328034
rs419901300	22	29155678	0.2	24.7	0.0288511
rs398517942	22	37106476	0.2	24.48	0.0323629
rs420960697	22	37252171	0.33	41.12	6.15206e-06
rs418961820	22	48089861	0.21	25.79	0.0163617
rs404770789	23	23711014	0.24	29.83	0.00202702
rs430746746	23	26053979	0.2	24.48	0.0323629
rs400996583	23	35369581	0.24	29.35	0.00260847
rs403874450	23	42820468	0.2	24.38	0.0341238
rs425573540	23	43772785	0.29	35.56	0.000106625
rs404793465	23	44251182	0.22	26.66	0.0104473
rs428755162	23	57326306	0.2	25.18	0.0225386
rs411101896	24	424700	0.24	30.08	0.00178306
rs409935455	24	499202	0.23	28.8	0.00345711
rs412150417	24	9720232	0.27	33.22	0.000353695
rs430151244	24	28218192	0.23	28.6	0.00383166
rs415128128	24	38323674	0.19	23.77	0.0466573
rs402359668	25	6919299	0.29	32.22	0.000592888
rs421767781	25	7554751	0.2	24.63	0.0299016
rs427472907	25	7874412	0.3	36.62	6.17071e-05
rs161553360	25	8043684	0.24	30.11	0.00175821
rs407354824	25	16641502	0.23	28.91	0.00327213
rs400537499	25	24725445	0.22	26.89	0.00928109
rs413153835	25	26921114	0.23	29.03	0.00306412
rs417865530	25	30467409	0.22	27.07	0.00844097
rs422324353	25	31954177	0.27	33.64	0.000286328
rs421060873	26	25511016	0.21	25.39	0.0201833
