# Supplementary material for: Novel and known signals of selection for fat deposition in domestic sheep breeds from Africa and Eurasia
Source: PLoS One. 2019 Jun 14;14(6):e0209632. doi: 10.1371/journal.pone.0209632 (PMC6568386; doi:10.1371/journal.pone.0209632)
Supplement: S3 Table — (XLS) [file pone.0209632.s003.xls]

## Sheet: Foglio1
OAR 3
position	-log10(p-value) [unilateral]		Fst	Bonf_chi P	Fst	Bonf_chi P	gene symbol	position of the gene
	ARABIAN	LIBYAN	ARABIAN	ARABIAN	LIBYAN	LIBYAN
104291439		3.30479					ZNF2	104,253,510..104,279,514
104333496	3.3244	4.47799	0.26	0.0464878			ZNF514	104,283,336..104,292,661
104347803	4.58957	5.13424					MRPS5	104,311,346..104,331,346
104399487	3.30413	4.51263					MALL	104,446,757..104,480,400
104434490		4.16877
104543743	3.56647	4.61934					NPHP1	104,492,735..104,562,711
104567283		3.73792
104634920		4.2768
104673751		6.10397					ACOXL	104,695,108..105,059,917
104699050		3.27575					BUB1	104,650,494..104,687,188
104745206		4.02233			0.3	4.60266e-05
105210346	3.79348	3.46446					BCL2L11	105,060,365..105,131,065
105652073		3.38955					ANAPC1	105,683,581..105,792,307
105909563		3.89124					MERTK	105,802,989..105,920,527
OAR 3
position	-log10(p-value) [unilateral]		Fst	Bonf_chi P	Fst	Bonf_chi P	gene symbol	position of the gene
	LATICAUDA	LIBYAN	LATICAUDA	LATICAUDA	LIBYAN	LIBYAN
154072493					0.2	0.0299016	MSRB3	154,036,231..154,218,498
154458718	4.09451		0.28	1.21667e-05			WIF1	154,385,859..154,471,696
154585886	6.78102		0.3	2.46087e-06			LEMD3	154,247,456..154,342,991
154988073			0.18	0.013384			TBC1D30	154,642,814..154,734,371
155014204		3.22081					GNS	154,750,307..154,799,074
155055875		3.61757					RASSF3	154,813,326..154,890,130
155415593			0.19	0.00982998			TBK1	154,964,552..155,023,097
156011304	3.21						SRGAP1	155,292,487..155,592,652
							TMEM5	155,621,927..155,649,184
OAR 5
position	-log10(p-value) [unilateral]		Fst	Bonf_chi P	Fst	Bonf_chi P	gene symbol	position of the gene
	Ethiopian (11 breeds)	Ethiopian 6 (breeds)	Ethiopian (11 breeds)	Ethiopian (11 breeds)	Ethiopian 6 (breeds)	Ethiopian 6 (breeds)
46925830		4.01113					CDC23	46,924,019..46,952,348
47265560					0.15	9.3E-03	GFRA3	46,988,500..47,013,245
47311331					0.17	2.0E-03	CDC25C	47,013,400..47,052,688
47485996		4.37059			0.17	2.9E-03	KDM3B	47,097,789..47,136,714
47685428							EGR1	47,156,544..47,158,824
47692576					0.14	2.0E-02	ETF1	47,186,140..47,213,424
47934476		4.90805			0.14	2.0E-02	HSPA9	47,224,199..47,240,273
47980503		5.2743					CTNNA1	47,240,577..47,574,699
48150595		3.31712					SIL1	47,582,717..47,841,755
48194880		3.38384					MATR3	47,901,412..47,940,268
48226104	3.52893	4.74172					PAIP2	47,945,993..47,963,529
48278057		5.04852					SPATA24	47,979,523..47,991,508
48318615	4.02109	5.35027					SLC23A1	47,961,677..47,976,646
48468757		4.56344					PROB1	47,981,314..47,985,891
48515673	3.49603	4.93874					MZB1	47,976,801..47,979,054
48526532	3.49603	4.93874					DNAJC18	47,996,205..48,025,151
48667747		3.23562					TMEM173	48,047,833..48,054,177
48716002		3.29498					ECSCR	48,033,286..48,041,422
48744911							UBE2D2	48,124,627..48,143,591
48762985		3.83083			0.15	1.3E-02	CXXC5	48,163,677..48,195,764
48851662							PSD2	48,282,794..48,336,070
49273852		3.29637	0.12	3.8E-05			NRG2	48,339,842..48,540,105
							PURA	48,615,975..48,617,077
							IGIP	48,627,786..48,630,648
							PFDN1	48,750,633..48,822,404
							HBEGF	48,845,793..48,857,805
							CYSTM1	48,679,372..48,736,030
							SLC4A9	48,871,086..48,886,280
							TMCO6	49,084,221..49,089,815
							WDR55	49,106,463..49,111,310
							HARS2	49,127,739..49,134,902
							NDUFA2	49,089,780..49,091,938
OAR 6
position	-log10(p-value) [unilateral]		Fst	Bonf_chi P	Fst	Bonf_chi P	gene symbol	position of the gene
	BARBARESCA	LATICAUDA	BARBARESCA	BARBARESCA	LATICAUDA	LATICAUDA
38104576			0.26	1.07339e-05
38137778			0.28	1.79917e-06
38179178		4.4451	0.17	0.0135463
38238124	3.82392	4.04664
38345613	3.80994	7.67604			0.29	3.2087e-06
38365551			0.32	1.02367e-07
38434297	4.61066
38408895	3.98309
38495020	4.13553	4.30519					TRNASTOP-UCA	38,417,962..38,418,033
38507883	4.13553	4.30519
38545309	4.66664
38567860	5.87262
38596691	5.21688
38634955	3.49057		0.27	4.30177e-06			LOC106991224	38,647,379..38,675,562
38719717	4.75713
38788904	4.29192
38882120	4.30361
38915784	4.56888				0.18	0.0179834
38998025	3.32038
39047196		3.32171	0.44	4.78195e-12
39081249	3.46506
39130260	3.21407
39160242	4.99778
39198796	4.92606
39230785	4.15566
39253348	4.46085
39352381	3.41886		0.46	0
39374819	3.82955
39416383	3.22385		0.18	0.00337157
39460797	3.51409		0.42	2.39098e-11
39487124	3.40034		0.22	0.000162661
39516821			0.17	0.0113357
39576650	4.66896
39589194					0.22	0.000848255
39639829					0.22	0.000632104
OAR 6
position	-log10(p-value) [unilateral]		Fst	Bonf_chi P	gene symbol	position
	Ethiopian 11 (breeds)	Ethiopian (6 breeds)	Ethiopian (6 breeds)	Ethiopian (6 brreds)
55697868	4.02708	4.33052			DTHD1	55,622,192..55,712,246
55710985	3.7987	4.04611
55794685	3.30771
55811685			0.15	6.9E-03
OAR 6
position	-log10(p-value) [unilateral]		Fst	Bonf_chi P	gene symbol	position of the gene
	Ethiopian 11 (breeds)	LATICAUDA	Ethiopian 11 (breeds)	Ethiopian 11 (breeds)
75533914		3.30968
75707839		4.03297
75842854	3.39146
75941134		3.55464
76539791	3.52196				ADGRL3	76,563,989..77,502,551
76599033			0.08	1.3E-02
OAR 6
position	-log10(p-value) [unilateral]		Fst	Bonf_chi P	gene symbol	position of the gene
	Ethiopian (11 breeds)	LIBYAN	Ethiopian (11 breeds)	Ethiopian (11 breeds)
80325742	3.41504
80467354	3.49839
80516832	3.34678
80400448			0.09	1.2E-02
80531786	4.12061				EPHA5	80,629,738..81,042,818
80878591		3.70342
80912095		3.4975
OAR 7
position	-log10(p-value) [unilateral]		Fst	Bonf_chi P	Fst	Bonf_chi P	gene symbol	position
	BARBARESCA	LATICAUDA	BARBARESCA	BARBARESCA	LATICAUDA	LATICAUDA
33565208					0.22	0.000616973	INO80	33,502,472..33,595,464
33619915		3.73589			0.21	0.00196263	EXD1	33,677,156..33,719,782
33723798		3.27613					CHP1	33,719,826..33,754,250
33736820			0.16	0.0256541			OIP5	33,779,214..33,790,097
33841590		4.13598					NUSAP1	33,790,217..33,819,782
33891080	3.37929						NDUFAF1	33,820,198..33,840,990
33906522	3.39854						RTF1	33,879,761..33,913,256
33937483	3.29365
OAR 10
position	-log10(p-value) [unilateral]				Fst	Bonf_chi P	Fst	Bonf_chi P	Fst	Bonf_chi P	gene symbol	position of the gene
	Ethiopian (11 breeds)	Ethiopian (6 breeds)	LATICAUDA	LIBYAN	Ethiopian (11 breeds)	Ethiopian (11 breeds)	Ethiopian (6 breeds)	Ethiopian (6 breeds)	LATICAUDA	LATICAUDA
40258505					0.22	9.6E-12					PCDH9	39,634,124..40,811,761
40594254							0.15	1.8E-02
40594787					0.08	2.1E-02
40957582			4.58987
41009392			3.46558
41122581			3.92322
41164246			6.88407
41196220		4.12242	9.97383						0.19	0.00665705
41232595	4.92099	6.6122	4.32881
41256937	5.92733	5.47276
41338827		4.65962
41404499	5.60311	5.48847
41465682		3.62322
41545097		3.36455
41592830		3.36455
41788680	4.78478	4.01044
41998194	3.77501	5.51866
42097155	5.64068	5.14847
42126389	5.64068	5.14847
42194236		3.81946		4.43832
42225949	3.31711	4.18009		3.57978
42263285	3.80337	4.2048		4.29391
42297892				4.20921
42454938				5.34099
42468525	3.25137			5.95096
42512611				5.61909							LOC101121526	42,559,633..42,560,139
42650662				5.69045
43782188				4.27645
43845305				3.44446
44471696	6.35606	4.04997
44495377	4.57397	3.57676
44521136	6.31131	3.63155
44626722	10.5326	7.533									KLHL1	44,372,905..44,916,819
44684395	5.68463
44718310	3.92719			4.05981
44736847	3.92719			8.24749
44800791	3.26603			5.58263
44909851	3.72282	3.96516		5.59262
44940612	4.6805	4.69682		6.84674
45063369	4.15698	5.40969		4.21871
45155143		4.82342		3.5495
45235174		4.38403
45416672		3.74158	6.06606
45416672			3.52179
45431791
OAR 12
position	-log10(p-value) [unilateral]		gene symbol	position of the gene
	LATICAUDA	LIBYAN
43000381	3.30797		RERE	42,779,095..43,087,096
43032779	3.23882
43061238	4.26601		SLC45A1	43,087,578..43,115,002
43168807	3.20924	3.34375
43297179		3.32895
OAR 13
position	-log10(p-value) [unilateral]		Fst	Bonf_chi P	Fst	Bonf_chi P	gene symbol	position of the gene
	LATICAUDA	LIBYAN BARBARY	LATICAUDA	LATICAUDA	LIBYAN BARBARY	LIBYAN BARBARY
46565715	5.00456						CDS2	46,560,029..46,605,239
46582744	7.95592						PROKR2	46,684,838..46,695,222
47343199	3.22954						GPCPD1	46,899,903..46,968,530
47583113	3.97241	3.25452					CHGB	47,258,685..47,280,084
47703342	4.28967						TRMT6	47,304,937..47,316,495
47785090		3.42967					CRLS1	47,405,440..47,428,003
47805370		3.30961					LRRN4	47,431,206..47,448,148
48193040	8.04464	7.20128			0.4	9.01781e-08	FERMT1	47,467,292..47,527,446
48231519	7.86381	5.92402
48266484	3.78599	3.3446
48294783	7.63573		0.2	0.00401688
48420340		5.28316					BMP2	48,387,181..48,400,679
48480264		4.50723	0.23	0.000314633
48552093		3.72279			0.2	0.0214976
48761402			0.36	1.84105e-08
48897111		3.54374	0.28	7.71142e-06	0.22	0.00991948
48935908		3.44033	0.22	0.000656894
49070447			0.21	0.00168151
49082829			0.18	0.0133572
49137513			0.18	0.0133572
49197707		4.60323
49208171		3.56909
OAR 17
position	-log10(p-value) [unilateral]		Fst	Bonf_chi P	Fst	Bonf_chi P	gene symbol	position
	Ethiopian (11 breeds)	LIBYAN BARBARY	Ethiopian (11 breeds)	Ethiopian (11 breeds)	LIBYAN BARBARY	LIBYAN BARBARY
61094671			0.14	2.3e-06			OAS2	61,002,833..61,035,319
61496170		4.05012					OAS1	61,037,615..61,063,301
61516374	4.83892	3.9722					RPH3A	61,064,264..61,131,406
61535722	4.16217						PTPN11	61,406,496..61,474,249
61582283		7.84856			0.4	9.01781e-08	RPL6	61,492,456..61,497,499
61631272	5.36739	3.70224
61650760		4.48935					HECTD4	61,509,235..61,675,704
61658381					0.23	0.0029992
OAR 18
position	-log10(p-value) [unilateral]		Fst	Bonf_chi P	Fst	Bonf_chi P	gene symbol	position of the gene
	Ethiopian (11 breeds)	Ethiopian (6 breeds)	Ethiopian (11 breeds)	Ethiopian (11 breeds)	Ethiopian (6 breeds)	Ethiopian (6 breeds)
1895285	5.40297
1936303	3.93842
1980832	4.56661	4.12709
2041987	4.86678	5.34504					ATP10A	1,812,252..1,994,779
2049738	4.09905	3.28687			0.14	4.0E-02
2069795	4.12677	3.92273
2129462	3.36799
2201100		3.57232
2243903			0.09	1.3E-02	0.17	1.4E-03
OAR 19
position	-log10(p-value) [unilateral]		Fst	Bonf_chi P	Fst	Bonf_chi P	gene symbol	position of the gene
	Ethiopian (11 breeds)	Ethiopian (6 breeds)	Ethiopian (11 breeds)	Ethiopian (11 breeds)	Ethiopian (6 breeds)	Ethiopian (6 breeds)
51617073			0.08	2.9E-02
51649648					0.22	6.9e-05	CDC25A	51,623,551..51,646,617
51662235	4.40667	4.29551	0.11	3.6E-04			MAP4	51,695,648..51,849,866
51696135	5.5063	5.44369
51720614	3.25786	3.41015
51789681			0.1	1.2E-03			DHX30	51,852,386..51,887,964
51819178					0.18	1.1E-03	SMARCC1	51,908,615..52,020,965
